# Supplementary material for: Cytogenetics, Typification, Molecular Phylogeny and Biogeography of Bentinckia (Arecoideae, Arecaceae), an Unplaced Indian Endemic Palm from Areceae
Source: Biology (Basel). 2023 Feb 1;12(2):233. doi: 10.3390/biology12020233 (PMC9952971; doi:10.3390/biology12020233)
Supplement: Supplementary file 1 [file biology-12-00233-s001.zip]

Archive with 2 entries (2 files):
- Supplimentary Material S1.txt
- Supplimentary Table S1.pdf
