# Supplementary material for: Cytogenetics, Typification, Molecular Phylogeny and Biogeography of Bentinckia (Arecoideae, Arecaceae), an Unplaced Indian Endemic Palm from Areceae
Source: Biology (Basel). 2023 Feb 1;12(2):233. doi: 10.3390/biology12020233 (PMC9952971; doi:10.3390/biology12020233)
Supplement: Supplementary file 1 [file biology-12-00233-s001.zip › Supplimentary Material S1.txt]

#NEXUS
BEGIN DATA;
	DIMENSIONS NTAX=67 NCHAR=7026;
	FORMAT DATATYPE = DNA INTERLEAVE GAP = - MISSING = ?;
	MATRIX
	Acanthophoenix_rubra ??????????????????????????????????????????????????????????????????????????????????????????????????????????????????????????????????????????????????????????????????????????????????????????????????????????????????????????????????????????????????????????????????????????????????????????????????????????????????????????????????????????????????????????????????????????????????????????…
	Actinorhytis_calapparia TAGGCGAGAAAATCACCCGTTTGATCGAGTATGCTACTAATCGATCTCTACCTGTCATTATTGTGTGTGCTTCTGGAGGAGCGCGCATGCAAGAAGGAAGTTTGAGTTTGATGCAAATGGCTAAAATATCTTCCGCTTCATATAATTATCAATCAAATAAAAAATTATTCTATGTATCAATCCTTACATCTCCTACAACCGGTGGAGTAATAGCCAGTTTTGGTATGTTGGGAGATGTCATTGTTGCTGAACCTAATGCCCACATTGCATTTGCGGGCAAAAGAGTAATTGAACAAACATTGAATGAGACAGTACCCGATGGTTCACAAGCGGCTGAGTATTTATTCCATAAAGGCTTATTTGACCCAATTGTAC…
	Adonidia_merrillii TAGGCGAGAAAATCACCCGTTTGATCGAGTATGCTACTAATCGATCTCTACCTGTCATTATTGTGTGTGCTTCTGGAGGAGCGCGCATGCAAGAAGGAAGTTTGAGTTTGATGCAAATGGCTAAAATATCTTCCGCTTCATATAATTATCAATCAAATAAAAAATTATTCTATGTATCAATCCTTACATCTCCTACAACCGGTGGAGTAATAGCCAGTTTTGGTATGTTGGGAGATGTCATTGTTGCTGAACCTAATGCCCACATTGCATTTGCGGGCAAAAGAGTAATTGAACAAACATTGAATGAGACAGTACCCGATGGTTCACAAGCGGCTGAGTATTTATTCCATAAAGGCTTATTTGACCCAATTGTACCAC??…
	Alsmithia_longipes ????????????????????????????????????????????????????????????????????????????????????????????????????????????????????????????????????????????????????????????????????????????????????????????????????????????????????????????????????????????????????????????????????????????????????????????????????????????????????????????????????????????????????????????????????????????????????????????…
	Archontophoenix_purpurea TAGGCGAGAAAATCACCCGTTTGATCGAGTATGCTACTAATCGATCTCTACCTGTCATTATTGTGTGTGCTTCTGGAGGAGCGCGCATGCAAGAAGGAAGTTTGAGTTTGATGCAAATGGCTAAAATATCTTCCGCTTCATATAATTATCAATCAAATAAAAAATTATTCTATGTATCAATCCTTACATCTCCTACAACCGGTGGAGTAATAGCCAGTTTTGGTATGTTGGGAGATGTCATTGTTGCTGAACCTAATGCCCACATTGCATTTGCGGGCAAAAGAGTAATTGAACAAACATTGAATGAGACAGTACCCGATGGTTCACAAGCGGCTGAGTATTTATTCCATAAAGGCTTATTTGACCCAATTGTA…
	Areca_vestiaria ??????????????????????????????????????????????????????????????????????????????????????????????????????????????????????????????????????????????????????????????????????????????????????????????????????????????????????????????????????????????????????????????????????????????????????????????????????????????????????????????????????????????????????????????????????????????????????????????T…
	Arenga_pinnata ??????????????????????????????????????????????????????????????????????????????????????????????????????????????????????????????????????????????????????????????????????????????????????????????????????????????????????????????????????????????????????????????????????????????????????????????????????????????????????????????????????????????????????????????????????????????????????????CAAATC…
	Arenga_wightii ??????????????????????????????????????????????????????????????????????????????????????????????????????????????????????????????????????????????????????????????????????????????????????????????????????????????????????????????????????????????????????????????????????????????????????????????????????????????????????????????????????????????????????????????????????????????????????????CAAATC…
	Balaka_seemannii TAGGCGAGAAAATCACCCGTTTGATCGAGTATGCTACTAATCGATCTCTACCTGTCATTATTGTGTGTGCTTCTGGAGGAGCGCGCATGCAAGAAGGAAGTTTGAGTTTGATGCAAATGGCTAAAATATCTTCCGCTTCATATAATTATCAATCAAATAAAAAATTATTCTATGTATCAATCCTTACATCTCCTACAACCGGTGGAGTAATAGCCAGTTTTGGTATGTTGGGAGATGTCATTGTTGCTGAACCTAATGCCCACATTGCATTTGCGGGCAAAAGAGTAATTGAACAAACATTGAATGAGACAGTACCCGATGGTTCACAAGCGGCTGAGTATTTATTCCATAAAGGCTTATTTGACCCAATTGTACCACCAAA…
	Basselinia_velutina TAGGCGAGAAAATCACCCGTTTGATCGAGTATGCTACTAATCGATCTCTACCTGTCATTATTGTGTGTGCTTCTGGAGGAGCGCGCATGCAAGAAGGAAGTTTGAGTTTGATGCAAATGGCTAAAATATCTTCCGCTTCATATAATTATCAATCAAATAAAAAATTATTCTATGTATCAATCCTTACATCTCCTACAACCGGTGGAGTAATAGCCAGTTTTGGTATGTTGGGAGATGTCATTGTTGCTGAACCTAATGCCCACATTGCATTTGCGGGCAAAAGAGTAATTGAACAAACATTGAATGAGACAGTACCCGATGGTTCACAAGCGGCTGAGTATTTATTCCATAAAGGCTTATTTGACCCAATTGTACCACC…
	Bentinckia_condapanna ?????????????????????????????????????????????????????????????????????????????????????????????????????????????????????????????????????????????????????????????????????????????????????????????????????????????????????????????????????????????????????????????????????????????????????????????????????????????????????????????????????????????????????????????????????????????????????????…
	Bentinckia_nicobarica TAGGCGAGAAAATCACCCGTTTGATCGAGTATGCTACTAATCGATCTCTACCTGTCATTATTGTGTGTGCTTCTGGAGGAGCGCGCATGCAAGAAGGAAGTTTGAGTTTGATGCAAATGGCTAAAATATCTTCCGCTTCATATAATTATCAATCAAATAAAAAATTATTCTATGTATCAATCCTTACATCTCCTACAACCGGTGGAGTAACAGCCAGTTTTGGTATGTTGGGAGATGTCATTGTTGCTGAACCTAATGCCCACATTGCATTTGCGGGCAAAAGAGTAATTGAACAAACATTGAATAAGACAGTACCCGATGGTTCACAAGCGGCTGAGTATTTATTCCATAAAGGCTTATTTGACCCAATTGTACCA…
	Brassiophoenix_schumannii TAGGCGAGAAAATCACCCGTTTGATCGAGTATGCTACTAATCGATCTCTACCTGTCATTATTGTGTGTGCTTCTGGAGGAGCGCGCATGCAAGAAGGAAGTTTGAGTTTGATGCAAATGGCTAAAATATCTTCCGCTTCATATAATTATCAATCAAATAAAAAATTATTCTATGTATCAATCCTTACATCTCCTACAACCGGTGGAGTAATAGCCAGTTTTGGTATGTTGGGAGATGTCATTGTTGCTGAACCTAATGCCCACATTGCATTTGCGGGCAAAAGAGTAATTGAACAAACATTGAATGAGACAGTACCCGATGGTTCACAAGGGGCTGAGTATTTATTCCATAAAGGCTTATTTGACCCAATTGT…
	Burretiokentia_vieillardii TAGGCGAGAAAATCACCCGTTTGATCGAGTATGCTACTAATCGATCTCTACCTGTCATTATTGTGTGTGCTTCTGGAGGAGCGCGCATGCAAGAAGGAAGTTTGAGTTTGATGCAAATGGCTAAAATATCTTCCGCTTCATATAATTATCAATCAAATAAAAAATTATTCTATGTATCAATCCTTACATCTCCTACAACCGGTGGAGTAATAGCCAGTTTTGGTATGTTGGGAGATGTCATTGTTGCTGAACCTAATGCCCACATTGCATTTGCGGGCAAAAGAGTAATTGAACAAACATTGAATGAGACAGTACCCGATGGTTCACAAGCGGCTGAGTATTTATTCCATAAAGGCTTATTTGACCCAATTG…
	Carpentaria_acuminata TAGGCGAGAAAATCACTCGTTTGATCGAGTATGCTACTAATCGATCTCTACCTGTCATTATTGTGTGTGCTTCTGGAGGAGCGCGCATGCAAGAAGGAAGTTTGAGTTTGATGCAAATGGCTAAAATATCTTCCGCTTCATATAATTATCAATCAAATAAAAAATTATTCTATGTATCAATCCTTACATCTCCTACAACCGGTGGAGTAATAGCCAGTTTTGGTATGTTGGGAGATGTCATTGTTGCTGAACCTAATGCCCACATTGCATTTGCGGGCAAAAGAGTAATTGAACAAACATTGAATGAGACAGTACCCGATGGTTCACAAGCGGCTGAGTATTTATTCCATAAAGGCTTATTTGACCCAATTGTACCA…
	Carpoxylon_macrospermum TAGGCGAGAAAATCACCCGTTTGATCGAGTATGCTACTAATCGATCTCTACCTGTCATTATTGTGTGTGCTTCTGGAGGAGCGCGCATGCAAGAAGGAAGTTTGAGTTTGATGCAAATGGCTAAAATATCTTCCGCTTCATATAATTATCAATCAAATAAAAAATCATTCTATGTATCAATCCTTACATCTCCTACAACCGGTGGAGTAACAGCCAGTTTTGGTATGTTGGGAGATGTCATTGTTGCTGAACCTAATGCCTACATTGCATTTGCGGGCAAAAGAGTAATTGAACAAACATTGAATAAGACAATACCCGATGGTTCACAAGCGGCTGAGTATTTATTCCATAAAGGCTTATTTGACCCAATTGTAC…
	Chambeyronia_macrocarpa TAGGCGAGAAAATCACCCGTTTGATCGAGTATGCTACTAATCGATCTCTACCTGTCATTATTGTGTGTGCTTCTGGAGGAGCGCGCATGCAAGAAGGAAGTTTGAGTTTGATGCAAATGGCTAAAATATCTTCCGCTTCATATAATTATCAATCAAATAAAAAATTATTCTATGTATCAATCCTTACATCTCCTACAACCGGTGGAGTAATAGCCAGTTTTGGTATGTTGGGAGATGTCATTGTTGTTGAACCTAATGCCCACATTGCATTTGCGGGCAAAAGAGTAATTGAACAAACATTGAATGAGACAGTACCCGATGGTTCACAAGCGGCTGAGTATTTATTCCATAAAGGCTTATTTGACCCAATTGTAC…
	Clinosperma_bracteale TAGGCGAGAAAATCACCCGTTTGATCGAGTATGCTACTAATCGATCTCTACCTGTCATTATTGTGTGTGCTTCTGGAGGAGCGCGCATGCAAGAAGGAAGTTTGAGTTTGATGCAAATGGCTAAAATATCTTCCGCTTCATATAATTATCAATCAAATAAAAAATCATTCTATGTATCAATCCTTACATCTCCTACAACCGGTGGAGTAACAGCCAGTTTTGGTATGTTGGGAGATGTCATTGTTGCTGAACCTAATGCCTACATTGCATTTGCGGGCAAAAGAGTAATTGAACAAACATTGAATAAGACAATACCCGATGGTTCACAAGCGGCTGAGTATTTATTCCATAAAGGCTTATTTGACCCAATTGTACCA…
	Clinostigma_savoryanum TAGGCGAGAAAATCACCCGTTTGATCGAGTATGCTATTAATCGATCTCTACCTGTCATTATTGTGTGTGCTTCTGGAGGAGCGCGCATGCAAGAAGGAAGTTTGAGTTTGATGCAAATGGCTAAAATATCTTCCGCTTCATATAATTATCAATCAAATAAAAAATTATTCTATGTATCAATCCTTACATCTCCTACAACCGGTGGAGTAACAGCCAGTTTTGGTATGTTGGGAGATGTCATTGTTGCTGAACCTAATGCCTACATTGCATTTGCGGGCAAAAGAGTAATTGAACAAACATTGAATAAGACAGTACCCGATGGTTCACAAGCGGCTGAGTATTTATTCCATAAAGGCTTATTTGACCCAATTGTACC…
	Cyphokentia_macrostachya TAGGCGAGAAAATCACCCGTTTGATCGAGTATGCTACTAATCGATCTCTACCTGTCATTATTGTGTGTGCTTCTGGAGGAGCGCGCATGCAAGAAGGAAGTTTGAGTTTGATGCAAATGGCTAAAATATCTTCCGCTTCATATAATTATCAATCAAATAAAAAATCATTCTATGTATCAATCCTTACATCTCCTACAACCGGTGGAGTAACAGCCAGTTTTGGTATGTTGGGAGATGTCATTGTTGCTGAACCTAATGCCTACATTGCATTTGCGGGCAAAAGAGTAATTGAACAAACATTGAATAAGACAATACCCGATGGTTCACAAGCGGCTGAGTATTTATTCCATAAAGGCTTATTTGACCCAATTGTA…
	Cyphophoenix_nucele TAGGCGAGAAAATCACCCGTTTGATCGAGTATGCTACTAATCGATCTCTACCTGTCATTATTGTGTGTGCTTCTGGAGGAGCGCGCATGCAAGAAGGAAGTTTGAGTTTGATGCAAATGGCTAAAATATCTTCCGCTTCATATAATTATCAATCAAATAAAAAATTATTCTATGTATCAATCCTTACATCTCCTACAACCGGTGGAGTAATAGCCAGTTTTGGTATGTTGGGAGATGTCATTGTTGCTGAACCTAATGCCCACATTGCATTTGCGGGCAAAAGAGTAATTGAACAAACATTGAATGAGACAGTACCCGATGGTTCACAAGCGGCTGAGTATTTATTCCATAAAGGCTTATTTGACCCAATTGTACCACC…
	Cyphosperma_balansae TAGGCGAGAAAATCACCCGTTTGATCGAGTATGCTACTAATCGATCTCTACCTGTCATTATTGTGTGTGCTTCTGGAGGAGCGCGCATGCAAGAAGGAAGTTTGAGTTTGATGCAAATGGCTAAAATATCTTCCGCTTCATATAATTATCAATCAAATAAAAAATTATTCTATGTATCAATCCTTACATCTCCTACAACCGGTGGAATAATAGCCAGTTTTGGTATGTTGGGAGATGTCATTGTTGCTGAACCTAATGCCCACATTGCATTTGCGGGCAAAAGAGTAATTGAACAAACATTGAATGAGACAGTACCCGATGGTTCACAAGCGGCTGAGTATTTATTCCATAAAGGCTTA???????????????????…
	Cyrtostachys_renda TAGGCGAGAAAATCACCCGTTTGATCGAGTATGCTACTAATCGATCTCTACCTGTCATTATTGTGTGTGCTTCTGGAGGAGCGCGCATGCAAGAAGGAAGTTTGAGTTTGATGCAAATGGCTAAAATATCTTCCGCTTCATATAATTATCAATCAAATAAAAAATTATTCTATGTATCAATCCTTACATCTCCTACAACCGGTGGAGTAACAGCCAGTTTTGGTATGTTGGGAGATGTCATTGTTGCTGAACCTAATGCCTACATTGCATTTGCGGGCAAAAGAGTAATTGAACAAACATTGAATAAGACAGTACCCGATGGTTCACAAGCGACTGAGTATTTATTCCATAAAGGCTTATTTGACCCAATTGTACCACCA…
	Deckenia_nobilis TAGGCGAGAAAATCACCCGTTTGATCGAGTATGCTACTAATCGATCTCTACCTGTCATTATTGTGTGTGCTTCTGGAGGAGCGCGCATGCAAGAAGGAAGTTTGAGTTTGATGCAAATGGCTAAAATATCTTCCGCTTCATATAATTATCAATCAAATAAAAAATTATTCTATGTATCAATCCTTACATCTCCTACAACCGGTGGAGTAACAGCCAGTTTTGGTATGTTGGGAGATGTCATTGTTGCTGAACCTAATGCCTACATTGCATTTGCGGGCAAAAGAGTAATTGAACAAACATTGAATAAGACAGTACCCGATGGTTCACAAGCGGCTGAGTATTTATTCCATAAAGGCTTATTTGACCCAATTGTACCAC????…
	Dictyosperma_album TAGGCGAGAAAATCACCCGTTTGATCGAGTATGCTACTAATCGATCTCTACCTGTCATTATTGTGTGTGCTTCTGGAGGAGCGCGCATGCAAGAAGGAAGTTTGAGTTTGATGCAAATGGCTAAAATATCTTCCGCTTCATATAATTATCAATCAAATAAAAAATTTTTCTATGTATCAATCCTTACATCTCCTACAACCGGTGGAGTAACAGCCAGTTTTGGTATGTTGGGAGATGTCATTGTTGCTGAACCTAATGCCTACATTGCATTTGCGGGCAAAAGAGTAATTGAACAAACATTGAATAAGACAGTACCCGATGGTTCACAAGCGGCTGAGTATTTATTCCATAAAGGCTTATTTGACCCAATTGTACCACCA…
	Dransfieldia_micrantha TAGGCGAGAAAATCACCCGTTTGATCGAGTATGCTACTAATCGATCTCTACCTGTCATTATTGTGTGTGCTTCTGGAGGAGCGCGCATGCAAGAAGGAAGTTTGAGTTTGATGCAAATGGCTAAAATATCTTCCGCTTCATATAATTATCAATCAAATAAAAAATCATTCTATGTATCAATGCTTACATCTCCTACAACCGGTGGAGTAACAGCCAGTTTTGGTATGTTGGGAGATGTCATTGTTGCTGAACCTAATGCCTACATTGCATTTGCGGGCAAAAGAGTAATTGAACAAACATTGAATAAGACAATACCCGATGGTTCACAAGCGGCTGAGTATTTATTCCATAAAGGCTTATTTGACCCAATTGTACC…
	Drymophloeus_beguinii ?????????????????????????????????????????????????????????????????????????????????????????????????????????????????????????????????????????????????????????????????????????????????????????????????????????????????????????????????????????????????????????????????????????????????????????????????????????????????????????????????????????????????????????????????????????????????????????…
	Dypsis_lutescens TAGGCGAGAAAATCACCCGTTTGATCGAGTATGCTACTAATCGATCTCTACCTGTCATTATTGTGTGTGCTTCTGGAGGAGCGCGCATGCAAGAAGGAAGTTTGAGTTTGATGCAAATGGCTAAAATATCTTCCGCTTCATATAATTATCAATCAAATAAAAAATTATTCTATGTATCAATCCTTACATCTCCTACAACCGGTGGAGTAACAGCCAGTTTTGGTATGTTGGGAGATGTCATTGTTGCTGAACCTAATGCCTACATTGCATTTGCGGGCAAAAGAGTAATTGAACAAACATTGAATAAGACAGTACCCGATGGTTCACAAACGGCTGAGTATTTATTCCATAAAGGCTTATTTGACCCAATTGTACCACCAAA…
	Gronophyllum_chaunostachys ????????????????????????????????????????????????????????????????????????????????????????????????????????????????????????????????????????????????????????????????????????????????????????????????????????????????????????????????????????????????????????????????????????????????????????????????????????????????????????????????????????????????????????????????????????????????????…
	Gulubia_costata ???????????????????????????????????????????????????????????????????????????????????????????????????????????????????????????????????????????????????????????????????????????????????????????????????????????????????????????????????????????????????????????????????????????????????????????????????????????????????????????????????????????????????????????????????????????????????????????????…
	Gulubia_macrospadix ???????????????????????????????????????????????????????????????????????????????????????????????????????????????????????????????????????????????????????????????????????????????????????????????????????????????????????????????????????????????????????????????????????????????????????????????????????????????????????????????????????????????????????????????????????????????????????????…
	Hedyscepe_canterburyana TAGGCGAGAAAATCACCCGTTTGATCGAGTATGCTACTAATCGATCTCTACCTGTCATTATTGTGTGTGCTTCTGGAGGAGCGCGCATGCAAGAAGGAAGTTTGAGTTTGATGCAAATGGCTAAAATATCTTCCGCTTCATATAATTATCAATCAAATAAAAAATTATTCTATGTATCAATCCTTACATCTCCTACAACCGGTGGAGTAATAGCCAGTTTTGGTATGTTGGGAGATGTCATTGTTGCTGAACCTAATGCCCACATTGCATTTGCGGGCAAAAGAGTAATTGAACAAACATTGAATGAGACAGTACCCGATGGTTCACAAGCGGCTGAGTATTTATTCCATAAAGGCTTATTTGACCCAATTGTAC…
	Heterospathe_elata TAGGCGAGAAAATCACCCGTTTGATCGAGTATGCTACTAATCGATCTCTACCTGTCATTATTGTGTGTGCTTCTGGAGGAGCGCGCATGCAAGAAGGAAGTTTGAGTTTGATGCAAATGGCTAAAATATCTTCCGCTTCATATAATTATCAATCAAATAAAAAATCATTCTATGTATCAATCCTTACATCTCCTACAACCGGTGGAGTAACAGCCAGTTTTGGTATGTTGGGAGATGTCATTGTTGCTGAACCTAATGCCTACATTGCATTTGCGGGCAAAAGAGTAATTGAACAAACATTGAATAAGACAATACCCGATGGTTCACAAGCGGCTGAGTATTTATTCCATAAAGGCTTATTTGACCAAATTGTACCACCA…
	Heterospathe_longipes TAGGCGAGAAAATCACCCGTTTGATCGAGTATGCTACTAATCGATCTCTACCTGTCATTATTGTGTGTGCTTCTGGAGGAGCGCGCATGCAAGAAGGAAGTTTGAGTTTGATGCAAATGGCTAAAATATCTTCCGCTTCATATAATTATCAATCAAATAAAAAATCATTCTATGTATCAATCCTTACATCTCCTACAACCGGTGGAGTAACAGCCAGTTTTGGTATGTTGGGAGATGTCATTGTTGCTGAACCTAATGCCTACATTGCATTTGCGGGCAAAAGAGTAATTGAACAAACATTGAATAAGACAATACCCGATGGTTCACAAGCGGCTGAGTATTTATTCCATAAAGGCTTATTTGACCCAATTGTACCA…
	Howea_forsteriana TAGGCGAGAAAATCACCCGTTTGATCGAGTATGCTACTAATCGATCTCTACCTGTCATTATTGTGTGTGCTTCTGGAGGAGCGCGCATGCAAGAAGGAAGTTTGAGTTTGATGCAAATGGCTAAAATATCTTCCGCTTCATATAATTATCAATCAAATAAAAAATCATTCTATGTATCAATCCTTACATCTCCTACAACCGGTGGAGTAACAGCCAGTTTTGGTATGTTGGGAGATGTCATTGTTGCTGAACCTAATGCCTACATTGCATTTGCGGGCAAAAGAGTAATTGAACAAACATTGAATAAGACAATACCCGATGGTTCACAAGCGGCTGAGTATTTATTCCATAAAGGCTTATTTGACCCAATTGTACCAC???…
	Hydriastele_chaunostachys TAGGCGAGAAAATCACCCGTTTGATCGAGTATGCTACTAATCGATCTCTACCTGTCATTATTGTGTGTGCTTCTGGAGGAGCGCGCATGCAAGAAGGAAGTTTGAGTTTGATGCAAATGGCTAAAATATCTTCCGCTTCATATAATTATCAATCAAATAAAAAATTATTCTATGTATCAATCCTTACATCTCCTACAACCGGTGGAGTAACAGCCAGTTTTGGTATGTTGGGAGATGTCATTGTTGCTGAACCTAATGCCCACATTGCATTTGCGGGCAAAAGAGTAATTGAACAAACATTGAATAAGACAGTACCCGATGGTTCACAAGCGGCTGAGTATTTATTCCATAAAGGCTTATTTGACCCAATTGT…
	Hydriastele_microspadix TAGGCGAGAAAATCACCCGTTTGATCGAGTATGCTACTAATCGATCTCTACCTGTCATTATTGTGTGTGCTTCTGGAGGAGCGCGCATGCAAGAAGGAAGTTTGAGTTTGATGCAAATGGCTAAAATATCTTCTGCTTCATATAATTATCAATCAAATAAAAAATTATTCTATGTATCAATCCTTACATCTCCTACAACCGGTGGAGTAACAGCCAGTTTTGGTATGTTGGGAGATGTCATTGTTGCTGAACCTAATGCCTACGTTGCATTTGCGGGCAAAAGAGTAATTGAACAAACATTGAATAAGGCAGTACCCGATGGTTCACAAGCGGCTGAGTATTTATTCCATAAAGGCTTATTTGACCCAATTGTAC…
	Hyphaene_dichotoma ????????????????????????????????????????????????????????????????????????????????????????????????????????????????????????????????????????????????????????????????????????????????????????????????????????????????????????????????????????????????????????????????????????????????????????????????????????????????????????????????????????????????????????????????????????????????????????????…
	Iguanura_wallichiana TAGGCGAGAAAATCACCCGTTTGATCGAGTATGCTACTAATCGATCTCTACCTGTCATTATTGTGTGTGCTTCTGGAGGAGCGCGCATGCAAGAAGGAAGTTTGAGTTTGATGCAAATGGCTAAAATATCTTCCGCTTCATATAATTATCAATCAAATAAAAAATTATTCTATGTATCAATCCTTACATCTCCTACAACCGGTGGAGTAACAGCCAGTTTTGGTATGTTGGGAGATGTCATTGTTGCTGAACCTAATGCCTACATTGCATTTGCGGGCAAAAGAGTAATTGAACAAACATTGAATAAGACAGTACCCGATGGTTCACAAGCGGCTGAGTATTTATTCCATAAAGGCTTATTTGACCCAATTGTACCAC…
	Kentiopsis_oliviformis TAGGCGAGAAAATCACCCGTTTGATCGAGTATGCTACTAATCGATCTCTACCTGTCATTATTGTGTGTGCTTCTGGAGGAGCGCGCATGCAAGAAGGAAGTTTGAGTTTGATGCAAATGGCTAAAATATCTTCCGCTTCATATAATTATCAATCAAATAAAAAATTATTCTATGTATCAATCCTTACATCTCCTACAACCGGTGGAGTAATAGCCAGTTTTGGTATGTTGGGAGATGTCATTGTTGCTGAACCTAATGCCCACATTGCATTTGCGGGCAAAAGAGTAATTGAACAAACATTGAATGAGACAGTACCCGATGGTTCACAAGCGGCTGAGTATTTATTCCATAAAGGCTTATTTGACCCAATTGTACC…
	Laccospadix_australasica TAGGCGAGAAAATCACCCGTTTGATCGAGTATGCTACTAATCGATCTCTACCTGTCATTATTGTGTGTGCTTCTGGAGGAGCGCGCATGCAAGAAGGAAGTTTGAGTTTGATGCAAATGGCTAAAATATCTTCCGCTTCATATAATTATCAATCAAATAAAAAATCATTCTATGTATCAATCCTTACATCTCCTACAACCGGTGGAGTAACAGCCAGTTTTGGTATGTTGGGAGATGTCATTGTTGCTGAACCTAATGCCTACATTGCATTTGCGGGCAAAAGAGTAATTGAACAAACATTGAATAAGACAATACCCGATGGTTCACAAGCGGCTGAGTATTTATTCCATAAAGGCTTATTTGACCCAATTGTA…
	Lemurophoenix_halleuxii TAGGCGAGAAAATCACCCGTTTGATCGAGTATGCTACTAATCGATCTCTACCTGTCATTATTGTGTGTGCTTCCGGAGGAGCGCGCATGCAAGAAGGAAGTTTGAGTTTGATGCAAATGGCTAAAATATCTTCCGCTTCATATAATTATCAATCAAATAAAAAATTATTCTATGTATCAATCCTTACATCTCCTACAACCGGTGGAGTAACAGCCAGTTTTGGTATGTTGGGAGATGTCATTGTTGCTGAACCTAATGCCTACATTGCATTTGCGGGCAAAAGAGTAATTGAACAAACATTGAATAAGACAGTACCCGATGGTTCACAAGCGGCTGAGTATTTATTCCATAAAGGCTTATTTGACCCAATTGTAC…
	Linospadix_monostachya TAGGCGAGAAAATCACCCGTTTGATCGAGTATGCTACTAATCGATCTCTACCTGTCATTATTGTGTGTGCTTCTGGAGGAGCGCGCATGCAAGAAGGAAGTTTGAGTTTGATGCAAATGGCTAAAATATCTTCCGCTTCATATAATTATCAATCAAATAAAAAATCATTCTATGTATCAATCCTTACATCTCCTACAACCGGTGGAGTAACAGCCAGTTTTGGTATGTTGGGAGATGTCATTGTTGCTGAACCTAATGCCTACATTGCATTTGCGGGCAAAAGAGTAATTGAACAAACATTGAATAAGACAATACCCGATGGTTCACAAGCGGCTGAGTATTTATTCCATAAAGGCTTATTTGACCCAATTGTACC…
	Loxococcus_rupicola TAGGCGAGAAAATCACCCGTTTGATCGAGTATGCTACTAATCGATCTCTACCTGTCATTATTGTGTGTGCTTCTGGAGGAGCGCGCATGCAAGAAGGAAGTTTGAGTTTGATGCAAATGGCTAAAATATCTTCCGCTTCATATAATTATCAATCAAATAAAAAATTATTCTATGTATCAATCCTTACATCTCCTACAACCGGTGGAGTAACAGCCAGTTTTGGTATGTTGGGAGATGTCATTGTTGCTGAACCTAATGCCTACATTGCATTTGCGGGCAAAAGAGTAATTGAACAAACATTGAATAAGACAGTACCCGATGGTTCACAAGCGGCTGAGTATTTATTCCATAAAGGCTTATTTGACCCAATTGTACCACC…
	Manjekia_maturbongsii TAGGCGAGAAAATCACCCGTTTGATCGAGTATGCTACTAATCGATCTCTACCTGTCATTATTGTGTGTGCTTCTGGAGGAGCGCGCATGCAAGAAGGAAGTTTGAGTTTGATGCAAATGGCTAAAATATCTTCCGCTTCATATAATTATCAATCAAATAAAAAATTATTCTATGTATCAATCCTTACATCTCCTACAACCGGTGGAGTAATAGCCAGTTTTGGTATGTTGGGAGATGTCATTGTTGCTGAACCTAATGCCCACATTGCATTTGCGGGCAAAAGAGTAATTGAACAAACATTGAATGAGACAGTACCCGATGGTTCACAAGCGGCTGAGTATTTATTCCATAAAGGCTTATTTGACCCAATTGTACCA…
	Marojejya_insignis TAGGCGAGAAAATCACCCGTTTGATCGAGTATGCTACTAATCGATCTCTACCTGTCATTATTGTGTGTGCTTCTGGAGGAGCGCGCATGCAAGAAGGAAGTTTGAGTTTGATGCAAATGGCTAAAATATCTTCCGCTTCATATAATTATCAATCAAATAAAAAATTATTCTATGTATCAATCCTTACATCTCCTACAACCGGTGGAGTAACAGCCAGTTTTGGTATGTTGGGAGATGTCATTGTTGTTGAACCTAATGCCTACATTGCATTTGCGGGCAAAAGAGTAATTGAACAAACATTGAATAAGACAGTACCCGATGGTTCACAAGTGGCTGAGTATTTATTCCATAAAGGCTTATTTGACCCAATTGTACCACCA…
	Nenga_pumila TAGGCGAGAAAATCACCCGTTTGATCGAGTATGCTACTAATCGATCTCTACCTGTCATTATTGTGTGTGCTTCTGGAGGAGCGCGCATGCAAGAAGGAAGTTTGAGTTTGATGCAAATGGCGAAAATATCTTCCGCTTCATATAATTATCAATCAAATAAAAAATTATTCTATGTATCAATCCTTACATCTCCTACAACCGGTGGAGTAACAGCCAGTTTTGGTATGTTGGGAGATGTCATTGTTGCTGAACCTAATGCCTACATTGCATTTGCGGGCAAAAGAGTAATTGAACAAACATTGAATAAGACAGTACCCGATGGTTCACAAGCGGCTGAGTATTTATTCCATAAAGGCTTATTTGACCCAATTGTACCAC????TCCT…
	Neoveitchia_storckii ??????????????????????????????????????????????????????????????????????????????????????????????????????????????????????????????????????????????????????????????????????????????????????????????????????????????????????????????????????????????????????????????????????????????????????????????????????????????????????????????????????????????????????????????????????????????????????????…
	Nephrosperma_vanhoutteanum TAGGCGAGAAAATCACCCGTTTAATCGAGTATGCTACTAATCGATCTCTACCTGTCATTATTGTGTGTGCTTCTGGAGGAGCGCGCATGCAAGAAGGAAGTTTGAGTTTGATGCAAATGGCTAAAATATCTTCCGCTTCATATAATTATCAATCAAATAAAAAATTATTCTATGTATCAATCCTTACATCTCCTACAACCGGTGGAGTAACAGCCAGTTTTGGTATGTTGGGAGATGTCATTGTTGCTGAACCTAATGCCTACATTGCATTTGCAGGCAAAAGAGTAATTGAACAAACATTGAATAAGACAGTACCCGATGGTTCACAAGCGGCTGAGTATTTATTCCATAAAGGCTTATTTGACCCAATTG…
	Normanbya_normanbyi TAGGCGAGAAAATCACTCGTTTGATCGAGTATGCTACTAATCGATCTCTACCTGTCATTATTGTGTGTGCTTCTGGAGGAGCGCGCATGCAAGAAGGAAGTTTGAGTTTGATGCAAATGGCTAAAATATCTTCCGCTTCATATAATTATCAATCAAATAAAAAATTATTCTATGTATCAATCCTTACATCTCCTACAACCGGTGGAGTAATAGCCAGTTTTGGTATGTTGGGAGATGTCATTGTTGTTGAACCTAATGCCCACATTGCATTTGCGGGCAAAAGAGTAATTGAACAAACATTGAATGAGACAGTACCCGATGGTTCACAAGCGGCTGAGTATTTATTCCATAAAGGCTTATTTGACCCAATTGTACCACC…
	Oncosperma_tigillarum TAGGCGAGAAAATCACCCGTTTGATCGAGTATGCTACTAATCGATCTCTACCTGTCATTATTGTGTGTGCTTCTGGAGGAGCGCGCATGCAAGAAGGAAGTTTGAGTTTGATGCAAATGGCTAAAATATCTTCCGCTTCATATAATTATCAATCAAATAAAAAATTATTCTATGTATCAATCCTTACATCTCCTACAACCGGTGGAGTAACAGCCAGTTTTGGTATGTTGGGAGATGTCATTGTTGCTGAACCTAATGCCTACATTGCATTTGCGGGCAAAAGAGTAATTGAACAAACATTGAATAAGACAGTACCCGATGGTTCACAAGCGGCTGAGTATTTATTCCATAAAGGCTTATTTGACCCAATTGTACCA…
	Phoenicophorium_borsigianum TAGGCGAGAAAATCACCCGTTTAATCGAGTATGCTACTAATCGATCTCTACCTGTCATTATTGTGTGTGCTTCTGGAGGAGCGCGCATGCAAGAAGGAAGTTTGAGTTTGATGCAAATGGCTAAAATATCTTCCGCTTCATATAATTATCAATCAAATAAAAAATTATTCTATGTATCAATCCTTACATCTCCTACAACCGGTGGAGTAACAGCCAGTTTTGGTATGTTGGGAGATGTCATTGTTGCTGAACCTAATGCCTACATTGCATTTGCGGGCAAAAGAGTAATTGAACAAACATTGAATAAGACAGTACCCGATGGTTCACAAACGGCTGAGTATTTATTCCCTAAAGGCTTATTTGACCCAATT…
	Physokentia_rosea TAGGCGAGAAAATCACCCGTTTGATCGAGTATGCTACTAATCGATCTCTACCTGTCATTATTGTGTGTGCTTCTGGAGGAGCGCGCATGCAAGAAGGAAGTTTGAGTTTGATGCAAATGGCTAAAATATCTTCCGCTTCATATAATTATCAATCAAATAAAAAATTATTCTATGTATCAATCCTTACATCTCCTACAACCGGTGGAGTAATAGCCAGTTTTGGTATGTTGGGAGATGTCATTGTTGCTGAACCTAATGCCCACATTGCATTTGCGGGCAAAAGAGTAATTGAACAAACATTGAATGAGACAGTACCCGATGGTTCACAAGCGGCTGAGTATTTATTCCATAAAGGCTTATTTGACCCAATTGTACCACCAA…
	Pinanga_coronata TAGGCGAGAAAATCACCCGTTTGATCGAGTATGCTACTAATCGATCTATACCTGTCATTATTGTGTGTGCTTCTGGAGGAGCGCGCATGCAAGAAGGAAGTTTGAGTTTGATGCAAATGGCTAAAATATCTTCCGCTTCATATAATTATCAATCAAATAAAAAATTATTCTATGTATCAATCCTTACATCTCCTACAACCGGTGGAGTAACAGCCAGTTTTGGTATGTTGGGAGATGTCATTGTTGCTGAACCTAATGCCCACATTGCATTTGCGGGCAAAAGAGTAATTGAACAAACATTGAATAAGACAGTACCCGATGGTTCACAAGCGGCTGAGTATTTATTCCATAAAGGCTTATTTGACCCAATTGTACCAC????…
	Ponapea_ledermanniana TAGGCGAGAAAATCACCCGTTTGATCGAGTATGCTACTAATCGATCTCTACCTGTCATTATTGTGTGTGCTTCTGGAGGAGCGCGCATGCAAGAAGGAAGTTTGAGTTTGATGCAAATGGCTAAAATATCTTCCGCTTCATATAATTATCAATCAAATAAAAAATTATTCTATGTATCAATCCTTACATCTCCTACAACCGGTGGAGTAATAGCCAGTTTTGGTATGTTGGGAGATGTCATTGTTGCTGAACCTAATGCCCACATTGCATTTGCGGGCAAAAGAGTAATTGAACAAACATTGAATGAGACAGTACCCGATGGTTCACAAGCGGCTGAGTATTTATTCCATAAAGGCTTATTTGACCCAATTGTACCA…
	Ptychococcus_paradoxus TAGGCGAGAAAATCACCCGTTTGATCGAGTATGCTACTAATCGATCTCTACCTGTCATTATTGTGTGTGCTTCTGGAGGAGCGCGCATGCAAGAAGGAAGTTTGAGTTTGATGCAAATGGCTAAAATATCTTCCGCTTCATATAATTATCAATCAAATAAAAAATTATTCTATGTATCAATCCTTACATCTCCTACAACCGGTGGAGTAATAGCCAGTTTTGGTATGTTGGGAGATGTCATTGTTGCTGAACCTAATGCCCACATTGCATTTGCGGGCAAAAGAGTAATTGAACAAACATTGAATGAGACAGTACCCGATGGTTCACAAGCGGCTGAGTATTTATTCCATAAAGGCTTATTTGACCCAATTGTACC…
	Ptychosperma_macarthurii TAGGCGAGAAAATCACCCGTTTGATCGAGTATGCTACTAATCGATCTCTACCTGTCATTATTGTGTGTGCTTCTGGAGGAGCGCGCATGCAAGAAGGAAGTTTGAGTTTGATGCAAATGGCTAAAATATCTTCCGCTTCATATAATTATCAATCAAATAAAAAATTATTCTATGTATCAATCCTTACATCTCCTACAACCGGTGGAGTAATAGCCAGTTTTGGTATGTTGGGAGATGTCATTGTTGCTGAACCTAATGCCCACATTGCATTTGCGGGCAAAAGAGTAATTGAACAAACATTGAATGAGACAGTACCCGATGGTTCACAAGCGGCTGAGTATTTATTCCATAAAGGCTTATTTGACCCAATTGTA…
	Ptychosperma_micranthum TAGGCGAGAAAATCACCCGTTTGATCGAGTATGCTACTAATCGATCTCTACCTGTCATTATTGTGTGTGCTTCTGGAGGAGCGCGCATGCAAGAAGGAAGTTTGAGTTTGATGCAAATGGCTAAAATATCTTCCGCTTCATATAATTATCAATCAAATAAAAAATCATTCTATGTATCAATGCTTACATCTCCTACAACCGGTGGAGTAACAGCCAGTTTTGGTATGTTGGGAGATGTCATTGTTGCTGAACCTAATGCCTACATTGCATTTGCGGGCAAAAGAGTAATTGAACAAACATTGAATAAGACAATACCCGATGGTTCACAAGCGGCTGAGTATTTATTCCATAAAGGCTTATTTGACCCAATTGTAC…
	Rhopaloblaste_augusta TAGGCGAGAAAATCACCCGTTTGATCGAGTATGCTACTAATCGATCTCTACCTGTCATTATTGTGTGTGCTTCTGGAGGAGCGCGCATGCAAGAAGGAAGTTTGAGTTTGATGCAAATGGCTAAAATATCTTCCGCTTCATATAATTATCAATCAAATAAAAAATTATTCTATGTATCAATCCTTACATCTCCTACAACCGGTGGAGTAACAGCCAGTTTTGGTATGTTGGGAGATGTCATTGTTGCTGAACCTAATGCCTACATTGCATTTGCGGGCAAAAGAGTAATTGAACAAACATTGAATAAGACAGTACCCGATGGTTCACAAGCGGCTGAGTATTTATTCCATAAAGGCTTATTTGACCCAATTGTACCA…
	Rhopalostylis_baueri TAGGTGAGAAAATCACCCGTTTGATCGAGTATGCTACTAATCGATCTCTACCTGTCATTATTGTGTGTGCTTCTGGAGGAGCGCGCATGCAAGAAGGAAGTTTGAGTTTGATGCAAATGGCTAAAATATCTTCCGCTTCATATAATTATCAATCAAATAAAAAATTATTCTATGTATCAATCCTTACATCTCCTACAACCGGTGGAGTAATAGCCAGTTTTGGTATGTTGGGAGATGTCATTGTTGCTGAACCTAATGCCCACATTGCATTTGCGGGCAAAAGAGTAATTGAACAAACATTGAATGAGACAGTACCCGATGGTTCACAAGCGGCTGAGTATTTATTCCATAAAGGCTTATTTGACCCAATTGTACCAC…
	Roscheria_melanochaetes TAGGCGAGAAAATCACCCGTTTAATCGAGTATGCTACTAATCGATCTCTACCTGTCATTATTGTGTGTGCTTCTGGAGGAGCGCGCATGCAAGAAGGAAGTTTGAGTTTGATGCAAATGGCTAAAATATCTTCCGCTTCATATAATTATCAATCAAATAAAAAATTATTCTATGTATCAATCCTTACATCTCCTACAACCGGTGGAGTAACAGCCAGTTTTGGTATGTTGGGAGATGTCATTGTTGCTGAACCTAATGCCCACATTGCATTTGCGGGCAAAAGAGTAATTGAACAAACATTGAATAAGACAGTACCCGATGGTTCACAAGCGGCTGAGTATTTATTCCATAAAGGCTTATTTGACCCAATTGTAC…
	Satakentia_liukiuensis TAGGCGAGAAAATCACCCGTTTGATCGAGTATGCTACTAATCGATCTCTACCTGTCATTATTGTGTGTGCTTCTGGAGGAGCGCGCATGCAAGAAGGAAGTTTGAGTTTGATGCAAATGGCTAAAATATCTTCCGCTTCATATAATTATCAATCAAATAAAAAATCATTCTATCTATCAATTCTTACATCTCCTACAACCGGTGGAGTAACAGCCAGTTTTGGTATGTTGGGAGATATCATTGTTGCTGAACCTAATGCCTACATTGCATTTGCGGGCAAAAGAGTAATTGAACAAACATTGAATAAGACAATACCCGATGGTTCACAAGCGGCTGAGTATTTATTCCATAAAGGCTTATTTGACCCAATTGTACC…
	Tectiphiala_ferox ??????????????????????????????????????????????????????????????????????????????????????????????????????????????????????????????????????????????????????????????????????????????????????????????????????????????????????????????????????????????????????????????????????????????????????????????????????????????????????????????????????????????????????????????????????????????????????????CAA…
	Trachycarpus_takil ??????????????????????????????????????????????????????????????????????????????????????????????????????????????????????????????????????????????????????????????????????????????????????????????????????????????????????????????????????????????????????????????????????????????????????????????????????????????????????????????????????????????????????????????????????????????????????????CA…
	Veitchia_arecina TAGGCGAGAAAATCACCCGTTTGATCGAGTATGCTACTAATCGATCTCTACCTGTCATTATTGTGTGTGCTTCTGGAGGAGCGCGCATGCAAGAAGGAAGTTTGAGTTTGATGCAAATGGCTAAAATATCTTCCGCTTCATATAATTATCAATCAAATAAAAAATTATTCTATGTATCAATCCTTACATCTCCTACAACCGGTGGAGTAATAGCCAGTTTTGGTATGTTGGGAGATGTCATTGTTGCTGAACCTAATGCCCACATTGCATTTGCGGGCAAAAGAGTAATTGAACAAACATTGAATGAGACAGTACCCGATGGTTCACAAGCGGCTGAGTATTTATTCCATAAAGGCTTATTTGACCCAATTGTACCACCAAA…
	Verschaffeltia_splendida TAGGCGAGAAAATCACCCGTTTAATCGAGTATGCTACTAATCGATCTCTACCTGTCATTATTGTGTGTGCTTCTGGAGGAGCGCGCATGCAAGAAGGAAGTTTGAGTTTGATGCAAATGGCTAAAATATCTTCCGCTTCATATAATTATCAATCAAATAAAAAATTATTCTATGTATCAATCCTTACATCTCCTACAACCGGTGGAGTAACAGCCAGTTTTGGTATGTTGGGAGATGTCATTGTTGCTGAACCTAATGCCCACGTTGCATTTGCGGGCAAAAGAGTAATTGAACAAACATTGAATAAGACAGTATCCGATGGTTCACAAGCGGCTGAGTATTTATTCCATAAAGGCTTATTTGACCCAATTGTA…
	Wodyetia_bifurcata TAGGCGAGAAAATCACTCGTTTGATCGAGTATGCTACTAATCGATCTCTACCTGTCATTATTGTGTGTGCTTCTGGAGGAGCGCGCATGCAAGAAGGAAGTTTGAGTTTGATGCAAATGGCTAAAATATCTTCCGCTTCATATAATTATCAATCAAATAAAAAATTATTCTATGTATCAATCCTTACATCTCCTACAACCGGTGGAGTAATAGCCAGTTTTGGTATGTTGGGAGATGTCATTGTTGCTGAACCTAATGCCCACATTGCATTTGCGGGCAAAAGAGTAATTGAACAAACATTGAATGAGACAGTACCCGATGGTTCACAAGCGGCTGAGTATTTATTCCATAAAGGCTTATTTGACCCAATTGTACCACCA…
	Acanthophoenix_rubra TTCCTCTTATTGGATCATTGTCTAAAGCTAAATTTTGTACCGTATCGGGGCATCCTATTAGTAAGCCGATCTGGACCAATTTATCAGATTGCGATATTATTGATCGATTTGGTCGGATATGTAGAAATCTTTCTCATTATCACAGTGGATCCTCAAAAAAACAGAGTTTGTATCGAATAAAGTATATACTTCGATTGTCTCGAGAGCATCAAAGCTAGCATCGAAACTCGAAAGCTTGACTTCGATGCTTATGTTGGTATGTTACTTTGCCACAGCACCTAGTTGTTAGTATTCCAAGAATTGGCAGAGCACAAATTTGTCGGTATAATATGGAGCAATGTCATTAGTCTTGATTGCTGAATATAGTAATATACTTCG…
	Actinorhytis_calapparia TTCCTCTTATTGGATCATTGTCTAAAGCTAAATTTTGTACCGTATCGGGGCATCCTATTAGTAAGCCGATCTGGACCAATTTATCAGATTGCGATATTATTGATCGATTTGGTCGGATATGTAGAAATCTTTCTCATTATCACAGTGGATCCTCAAAAAAACAGAGTTTGTATCGAATAAAGTATATACTTCGATT??????????????????????????????????AAAGCTTGACTTCGATGCTTATGTTGGTATGTCACTTTGCCATAGCRCATAGTTGTTAGTATTCGAAGAATTGGCAGAGCACAAATTTGTTGGTATAACATGGAGCAA----------------TGCTGAATATAGTAATATACT…
	Adonidia_merrillii TTCCTCTTATTGGATCATTGTCTAAAGCTAAATTTTGTACCGTATCGGGGCATCCTATTAGTAAGCCGATCTGGACCAATTTATCAGATTGCGATATTATTGATCGATTTGGTCGGATATGTAGAAATCTTTCTCATTATCATAGTGGATCCTCAAAAAAACAGAGTTTGTATCGAATAAAGTATATACTTCGATTGTCTCGAGAGCATCAAAGCTAGCATCGAAGCTCGAAAGCTTGACTTCGATGCTTATGTTGGTATGTCACTTTGCCATGGCGCATGGTTGTTAGTATTCGAAGAATTGGCAGAGTACAAATTTGTTGGTATAATATGGAGCAATGTCATTAGTCTTGATTGCTGAATATAGTAATATACTTCAAT…
	Alsmithia_longipes ????????????????????????????????????????????????????????????????????????????????????????????????????????????????????????????????????????????????????????????????????????????????????????????????????GTCTCGAGAGCATCAAAGCTAGCATCGAAGCTCGAAAGCTTGACTTTGATGCTTATGTTGGTATGTCACTTTGCCATAGTGCATAGTTGTTAGTATTCGAAGAATTGGCAGAGCACAAATTTGTTGGTATAATA--------------------------------------------------…
	Archontophoenix_purpurea TTCCTCTTATTGGATCATTGTCTAAAGCTAAATTTTGTACCGTATCGGGGCATCCTATTAGTAAGCCGATCTGGACCAATTTATCAGATTGCGATATTATTGATCGATTTGGTCGGATATGTAGAAATCTTTCTCATTATCACAGTGGATCCTCAAAAAAACAGAGTTTGTATCGAATAAAGTATATACTTCGATTGTCTTGAGAGCATCAAAGCTAGCATCGAAGCTCGAAAGCTTGACTTCGATGCTTATGTTGGTATGTCACTTTGCCATAGCGCATAGTTGTTAGTATTTGAAGAATTGGCAGAGCACAAACTTGTTGGTATAATATGGAGCAATGTCATTAGTCTTGATTGGTGAATATAGTAATATAC…
	Areca_vestiaria TTCCTCTTATTGGATCATTGTCTAAAGCTAAATTTTGTACCGTATCGGGGCATCCTATTAGTAAGCCGATCTGGACCAATTTATCAGATTGCGATATTATTGATCGATTTGGTCGGATATGTAGAAATCTTTCTCATTATCATAGTGGATCCTCAAAAAAACAGAGTTTGTATCGAATAAAGTATATACTTCGATT?????????????????????????????????????GCTTGACTTTGATGCTTATGTTGGTATGTTACTTTGCCACAGCCCCTAGCCGTTAGTATTCGAAGAATTGGCAGAGCACAAATATGTCGGTATAATATGGATCAATGTCATTCGTCTTGATTGCTGAATATAGTAATATACTTCAATATC…
	Arenga_pinnata TTCCTCTTATTGGAGCATTGTCTAAAGCTAAATTTTGTACCGTATCGGGGTATCCTATTAGTAAGCCGATCTGGACCGATTTATCAGATTGCGATATTATTGATCGATTTGGTCGGATATGTAGAAATCTTTCTCATAA?????????????????????????????????????????????????????????GTCTTGAAAGCATCAAAGCTAGTATTGAAGCTCGAAAGCCTGATTTTGATGCTTATCTTGGTATGTCACTTTATCACAACACCTAGGTGTTAGTACCTGAAGAATTGGCAGAGCACCAATTTGTTGGTGAAATGTAGAGCATTGTCATTAGTGGTGATTGCTACATATAGGAATTTACTTCTATATAT…
	Arenga_wightii TTCCTCTTATTGGATCATTGTCTAAAGCTAAATTTTGTACCGTATCGGGGCATCCTATTAGTAAGCCGATCTGGACCGATTTATCAGATTGCGATATTATTGATCGATTTGGTCGGATATGTAGAAATCTTTCTCATTATCA???????????????????????????????????????????????????????????????????????????????????????????GCCTGATTTTGATGCTTATCTTGGTATGTCACTTTATCACAACACCTAGGTGTTAGTACCTGAAGAATTGGCAGAGCACCAATTTGTTGGTGAAATGTAGAGCATTGTCATTAGTGGTGATTGCTACATATAGGAATTTACTTCTATATAT…
	Balaka_seemannii TTCCTCTTATTGGATCATTGTCTAAAGCTAAATTTTGTACCGTATCGGGGCATCCTATTAGTAATCCGATCTGGACAAATTTATCAGATTGCGATATTATTGATCGATTTGGTCGGATATGTAGAAATCTTTCTCATTATCACAGTGGATCCTCAAAAAAACAGAGTTTGTATCGAATAAAGTATATACTTCGATTGTCTCGAGAGCATCAAAGCTAGCATCGAAGCTCGAAAGCTTGACTGCGATGCTTATGTTGGTATGTCACTTTGCCATGGCGCATGGTTGTTAGTATTCGAAGAATTGGCAGAGCACAAATTTGTTGGTATAATATGGAGCAATGTCATTAGTCTTGATTGCTGAATATAGTAATATACTTCAATAT…
	Basselinia_velutina TTCCTCTTATTGGATCATTGTCTAAAGCTAAATTTTGTACCGTATCGGGGCATCCTATTAGTAAGCCGATCTGGACCAATTTATCAGATTGCGATATTATTGATCGATTTGGTCGGATATGTAGAAATCTTTCTCATTATCACAGTGGATCCTCAAAAAAACAGAGTTTGTATCGAATAAAGTATATACTTCGATT???????????????????????????????????????????????????????????????????????????????????????????????????????????????????????????????????????????????????????????????????????????????????????…
	Bentinckia_condapanna TTCCTCTTATTGGATCATTGTCTAAAGCTAAATTTTGTACCGTATCGGGGCATCCTATTAGTAAGCCGATCTGGACCAATTTATCAGATTGCGATATTATTGATCGATTTGGTCGGATATGTAGAAAT????????????????????????????????????????????????????????????????????GTCTCGAGAGCATCAAAGCTAGCATCGAAGCTCGAAAGCTTGACTTTGATGCTTATGTTGGTAGGTTACTTTGCCACAGCGCCTAGTTGTTAGTATTCGAAGAATTGGCAGAGCACAAATTTGTCGGTATAATATGGAGCAATGCCATTAGTCTTGATTGCTGAATATAGTAATATACTTC…
	Bentinckia_nicobarica TTCCTCTTATTGGATCATTGTCTAAAGCTAAATTTTGTACCGTATCGGGGCATCCTATTAGTAAGCCGATCTGGACCAATTTATCAGATTGCGATATTATTGATCGATTTGGTCGGATATGTAGAAATCTTTCTCATTATCA??????????????????????????????????????????????????????GTCTCGAGAGCATCAAAGCTAGCATCGAAGCTCGAAAGCTTGACTTTGATGCTTATGTTGGTAGGTTACTTTGCCACAGCGCCTAGTTGTTAGTATTCGAAGAATTGGCAGAGCACAAATTTGTCGGTATAATATGGAGCAATGCCATTAGTCTTGATTGCTGAATATAGTAATATACTTC…
	Brassiophoenix_schumannii TTCCTCTTATTGGATCATTGTCTAAAGCTAAATTTTGTACCGTATCGGGGCATCCTATTAGTAAGCCGATCTGGACCAATTTATCAGATTGCGATATTATTGATCGATTTGGTCGGATATGTAGAAATCTTTCTCATTATCATAGTGGATCCTCAAAAAAACAGAGTTTGTATCGAATAAAGTATATACTTCGATTGTTTCGAGAGCATCAAAGCTAGCATCGAAGCTCGAAAGCTTGACTTCGATGCTTATGTTGGTATGTCACTTTGCCATGGCGCATGGTTGTTAGTATTCGAAGAATTGGCAGAGCACAAATTTGTTGGTATAATATGGAGCAATGTCATTAGTCTTGATTGCTGAATATAGTAATATA…
	Burretiokentia_vieillardii ????????????????????????????????????????????????????????????????????????????????????????????????????????????????????????????????????????????????????????????????????????????????????????????????????GTCTCGAGAGCATCAAAGCTAGCATCGAAGCTCGAAAGCTTGACTTCGATGCTTATGTTGGTATGTCACTTTGCCATAGCACATAGTTGTTAGTATTCGAAGAATTGGCAGAGCACAAATTTGTTGGTATAACATGGAGCAA----------------TGCTGAATATAGTAATAT…
	Carpentaria_acuminata TTCCTCTTATTGGATCATTGTCTAAAGCTAAATTTTGTACCGTATCGGGGCATCCTATTAGTAAGCCGATCTGGACCAATTTATCAGATTGCGATATTATTGATCGATTTGGTCGGATATGTAGAAATCTTTCTCATTATCACAGTGGATCCTCAAAAAAACAGAGTTTGTATCGAATAAAGTATATACTTCGATTGTCTCGAGAGCATCAAAGCTAGCATCGAAGCTCGAAAGCTTGACTTCGATGCTTATGTTGGTATGTCACTTTGCCATGGCACATGGTTATTAGTATTCGAAGAATTGGCAGAGCACAAATTTGTTGGTATAATATGGAGCAACGTCATTAGTCTTGATTGCTGAATATAGTAATATACTTC…
	Carpoxylon_macrospermum TTCCTCTTATTGGATCATTGTCTAAAGCTAAATTTTGTACCGTATCGGGGCATCCTATTAGTAAGCCGATCTGGACCAATTTATCAGATTGCGATATTATTGATCGATTTGGTCGGATATGTAGAAATCTTTCTCATTATCACAGTGGATCCTCAAAAAAACAGAGTTTGTATCGAATAAAGTATATACTTCGATTGTCTCGAGAGCATCAAAGCTAGCATCGAAGCTCGAAAGCTTGACTTCGATGCTTATGTTGGTATGTCACTTTGCCATAGCGCATGGTTGTTAGTATTCGAAGAATTGGCAGAGCACAAATTTGTTGGTATAATATGGAGCAATGTCATTAGTCTTGATTGCTGAATATAGTAATATACT…
	Chambeyronia_macrocarpa TTCCTCTTATTGGATCATTGTCTAAAGCTAAATTTTGTACCGTATCGGGGCATCCTATTAGTAAGCCGATCTGGACCAATTTATCAGATTGCGATATTATTGATCGATTTGGTCGGATATGTAGAAATCTTTCTCATTATCACAGTGGATCCTCAAAAAAACAGAGTTTGTATCGAATAAAGTATATACTTCGATTGTCTTGAGAGCATCAAAGCTAGCATCGAAGCTCGAAAGCTTGACTTCGATGCTTATGTTGGTATGTCACTTTGCCATAGCGCATGGTTGTTAGTATTTGAAGAATTGGCAGAGCACAAACTTGTTGGTATAATATGGAGCAATGTCATTAGTCTTGATTGGTGAATATAGTAATATACT…
	Clinosperma_bracteale TTCCTCTTATTGGATCATTGTCTAAAGCTAAATTTTGTACCGTATCGGGGCATCCTATTAGTAAGCCGATCTGGACCAATTTATCAGATTGCGATATTATTGATCGATTTGGTCGGATATGTAGAAATCTTTCTCATTATCACAGTGGATCCTCAAAAAAACAGAGTTTGTATCGAATAAAGTATATACTTCGATTGTCCTGAGAGCATCAAAGCTAGCATCGAAGCTCGAAAGCTTGACTTCGATGCTTATGTTGGTATGTCACTTTGCCATAGCGCATAGTTGTTAGTATTCGAAGAATTGGCAGAGCACGAATTTGTTGGTATTATATGGAGCAATGTCATTAGTCTTGATCGCTGAATATAGTAATATACTTC…
	Clinostigma_savoryanum TTCCTCTTATTGGATCATTGTCTAAAGCTAAATTTTGTACCGTATCGGGGCATCCTATTAGTAAGCCGATCTGGACCAATTTATCAGATTGCGATATTATTGATCGATT???????????????????????????????????????????????????????????????????????????????????????GTCTCGAGAGCATCAAAGCTAGCATCGAAGCTCGAAAGCTTGACTTTGATGCTTATGTTGGTATGTTACTTTGCCACAGCGCCTAGTTGTTAGTATTTGAAGAATTGGCAGAGCACAAATTTGTCGGTATAATATGGAGCAATGTTATTAGTCTTGATTGCTGAATATAGTAATATACTT…
	Cyphokentia_macrostachya ????????????????????????????????????????????????????????????????????????????????????????????????????????????????????????????????????????????????????????????????????????????????????????????????????GTCTTGAGAGCATCAAAGCTAGCATCGAAGCCCGAAAGCTTGACTTCGATGCTTATGTTGGTATGTCACTTTGCCACAGCGCATAGTTGTTAGTATTCGAAGAATTGGCAGAGCACAAATTTGTTGGTATAATATGGAGCAATGTCATTAGTCTTGATCGCTGAATATAGTAATATAC…
	Cyphophoenix_nucele TTCCTCTTATTGGATCATTGTCTAAAGCTAAATTTTGTACCGTATCGGGGCATCCTATTAGTAAGCCGATCTGGACCAATTTATCAGATTGCGATATTATTGATCGATTTGGTCGGATATGTAGAAATCTTTCTCATTATCACAGTGGATCCTCAAAAAAACAGAGTTTGTATCGAATAAAGTATATACTTCGATTGTCTCGAGAGCATCAAAGCTAGCATCGAAGCTCGAAAGCTTGACTTCGATGCTTATGTTGGTATGTCACTTTGCCTTAGCGCATAGTTATTAGTATTCGAAGAATTGGCAGAGCACAAATTTGTTGGTATAATATGGAGCAA----------------TGCTGAATATAGTAATATACTTCAA…
	Cyphosperma_balansae TTCCTCTTATTGGATCATTGTCTAAAGCTAAATTTTGTACCGTATCGGGGCATCCTATTAGTAAGCCGATCTGGACCAATTTATCAGATTGCGATATTATTGATCGATTTGGTCGGATATGTAGAAATCTTTCTCATTATCACAGTGGATCCTCAAAAAAACAGAGTTTGTATCGAATAAAGTATATACTTCGATT??????????????????????????????????????????????????????????????????????????????????????????????????????????????????????????????????????????????????????????????????????????????????????…
	Cyrtostachys_renda TTCCTCTTATTGGATCATTGTCTAAAGCTAAATTTTGTACCGTATCGGGGCATCCCATTAGTAAGCCGATCTGGACCAATTTATCAGATTGCGATATTATTGATCGATTTGGTCGGATATGTAGAAATCTTTCTCATTATCACAGTGGATCCTCAAAAAAACAGAGTTTGTATCGAATAAAGTATATACTTCGATTGTCTCGAGCACATCAAAGCTAGCATCGAAGCTCGAAAGCTTGACTTTGATGCTTATGTTGGTATGTTACTTTGCCACAGCGCCTGGTTGTTCGTATTCCAAGAATTGGCAGAGCACAAATTTGTCTGTATAATATGGAGCAATGTCATTAGTCTTGATTGCTGAATATAGTAATATACTTCAGT…
	Deckenia_nobilis ????????????????????????????????????????????????????????????????????????????????????????????????????????????????????????????????????????????????????????????????????????????????????????????????????GTCTCGAGAGCATCAAAGCTAGCATCGAAACTCGAAAGCTTGACTTCGATGCTTATGTTGGTATGTTACTTTGCCACGGCGCCTAGTTGTTAGTATTCGAAGAATTGGCAGAGCACAAATTTGTCGGTATAATATGGAGCAATGTCATTAGTCTTGAGTGCTGAATATAGTAATATACTTCAATAT…
	Dictyosperma_album TTCCTCTTATTGGATCATTGTCTAAAGCTAAATTTTGTACCGTATCGGGGCATCCTATTAGTAAGCCGATCTGGACCAATTTATCAGATTGCGATATTATTGATCGATTTGGTCGGATATGTAGAAATCTTTCTCATTATCACAGTGGATCCTCAAAAAAACAGAGTTTGTATCGAATAAAGTATATACTTCGATTGTCTTGAGAGCATCAAAGCTAGCATCGAAGCTCGAAAGCTCGACTTTGATGCTTATGTTGGTATGTTACTTTGCCACAGCACCTAGTTGTTAGTATTTGAAGAATTGGCAGAGCACAAATTTGTCGGTATAATATGGACCGATGCCATTAATCTTGATTGCTGAATATAGTCATATACTTCAAT…
	Dransfieldia_micrantha TTCCTCTTATTGGATCATTGTCTAAAGCTAAATTTTGTACCGTATCGGGGCATCCTATTAGTAAGCCGATCTGGACCAATTTATCAGATTGCGATATTATTGATCGATTTGGTCGGATATGTAGAAATCTTTCTCATTATCACAGTGGATCCTCAAAAAAACAGAGTTTGTATCGAATAAAGTATATACTTCGATTGTCTTGAGAGCATCAAAGCTAGCATCGAAGCTCGAAAGCTTGACTTCGATGCTTATGTTGGTATGTCACTTTGCCATATCGCATAGTTGTTAGTATTCGAAGAATTGGCAGAGCACAAATTTGTTGGTATAATATGGAGCAATGTCATTAGTCTTGATTGCTGAATATAGTAATATACTT…
	Drymophloeus_beguinii TTCCTCTTATTGGATCATTGTCTAAAGCTAAATTTTGTACCGTATCGGGGCATCCTATTAGTAAGCCGATCTGGACCAATTTATCAGATTGCGATATTATTGATCGATTTGGTCGGATATGTAGAAATCTTTCTCATTATCACAGTGGATCCTCAAAAAAACAGAGTTTGTATCGAATAAAGTATATACTTCGATTGTCTCGAGAGCATCAAAGCTAGCATCGAAGCTCGAAAGCTTGACTTCGATGCTTATGTTGGTATGTCACTTTGCCATGGCGCATGGTTGTTAGTATTCGAAGAATTGGCAGAGCACAAATTTGTTGGTATCATATGGAGCAATGTCATTAGTCTTGATTGCTGAATATAGTAATATACTTC…
	Dypsis_lutescens TTCCTCTTATTGGATCATTGTCTAAAGCTAAATTTTGTACCGTATCGGGGCATCCCATTAGTAAGCCGATCTGGACCAATTTATCAGATTGCGATATTATTGATCGATTTGGTCGGATATGTAGAAATCTTTCTCATTATCACAGTGGATCCTCAAAAAAACAGAGTTTGTATCGAATAAAGTATATACTTCGATTGTCTGGAGAGCATCAAAGCTAGCATCGAAGCTCGAAAGCTTGACTTTGATGCTTATGTTGGTATGTTACTTTGCCACAGAGCCTAGTTGTTAGTATTCGAAGAATTGGCATAGCACAAATTTGTCGGTATAATATGGAGGAATGTCATTAGTCTTGATTGCTGAATATGGTAATATACTT------…
	Gronophyllum_chaunostachys ????????????????????????????????????????????????????????????????????????????????????????????????????????????????????????????????????????????????????????????????????????????????????????????????????GTCTCGAGCGCATCAAAGCTAGCATCGAAGCTCGAAAGCTTGACTTCGATGCTTATGTTGGTATGTTACTTTGCCACAGCGCCTAGTTGTTAGTATTCGAAGAATTGGCAGAGCACAAATTTGTCGGTATAATATGGAGCAATGTCATTAGTCTTGATTGCTGAATATAGTAATAT…
	Gulubia_costata ?????????????????????????????????????????????????????????????????????????????????????????????????????????????????????????????????????????????????????????????????????????????????????????????????????????GAGAGCATCAAAGCTAGCATCGAAGCTCGAAAGCTTGACTTCGATGCTTATGTTGGTATGTTACTTTGCCACAGTGCCTAGTTATTAGTATTTGAAGAATTGGCAGAGCACAAATTTGTCGGTATAATGTGGAGCAATGTCATTAGTATTGATTGCTGAATATAGTAATATACTTCAATATC…
	Gulubia_macrospadix ?????????????????????????????????????????????????????????????????????????????????????????????????????????????????????????????????????????????????????????????????????????????????????????????????????????GAGAGCATCAAAGCTAGCATCGAAGCTCGAAAGCTTGACTTCGATGCTTATGTTGGTATGTTACTTTGCCACAGCGCCTAGTTGTTAGTATTCGAAGAATTGGCAGAGCACAAATTTGTCGGTATAATATGGAGCAATGTCATTAGTCTTGATTGCTGAATATAGTAATATACTTCAA…
	Hedyscepe_canterburyana TTCCTCTTATTGGATCATTGTCTAAAGCTAAATTTTGTACCGTATCGGGGCATCCTATTAGTAAGCCGATCTGGACCAATTTATCAGATTGCGATATTATTGATCGATTTGGTCGGATATGTAGAAATCTTTCTCATTATCACAGTGGATCCTCAAAAAAACAGAGTTTGTATCGAATAAAGTATATACTTCGATT???????????????????????????????????????????????????????????????????????????????????????????????????????????????????????????????????????????????????????????????????????????????????…
	Heterospathe_elata TTCCTCTTATTGGATCATTGTCTAAAGCTAAATTTTGTACCGTATCGGGGCATCCTATTAGTAAGCCGATCTGGACCAATTTATCAGATTGCGATATTATTGATCGATTTGGTCGGATATGTAGAAATCTTTCTCATTATCACAGTGGATCCTCAAAAAAACAGAGTTTGTATCGAATAAAGTATATACTTCGATTGTCTCGAGAGCATCAAAGCTAGCATCGAAGCTCGAAAGCTTGACTTTGATGCTTATGTTGGTATGTCACTTTGCCATAGTGCATAGTTGTTAGTATTCGAAGAATTGGCAGAGCACAAATTTGTTGGTATAATA--------------------------------------------------…
	Heterospathe_longipes TTCCTCTTATTGGATCATTGTCTAAAGCTAAATTTTGTACCGTATCGGGGCATCCTATTAGTAAGCCGATCTGGACCAATTTATCAGATTGCGATATTATTGATCGATTTGGTCGGATATGTAGAAATCTTTCTCATTATCACAGTGGATCCTCAAAAAAACAGAGTTTGTATCGAATAAAGTATATACTTCGATTGTCTCGAGAGCATCAAAGCTAGCATCGAAGCTCGAAAGCTTGACTTTGATGCTTATGTTGGTATGTCACTTTGCCATAGTGCATAGTTGTTAGTATTCGAAGAATTGGCAGAGCACAAATTTGTTGGTATAATA-----------------------------------------------…
	Howea_forsteriana TTCCTCTTATTGGATCATTGTCTAAAGCTAAATTTTGTACCGTATCGGGGCATCCTATTAGTAAGCCAATCTGGACCAATTTATCAGATTGCGATATTATTGATCGATTTGGTCGGATATGTAGAAATCTTTCTCATTATCACAGTGGATCCTCAAA???????????????????????????????????????GTCTCGAGAGCATCAAATCTAGCATCGAAGCTCGAAAGCTTGACTTCCATGCTTATGTTGGTATGTCACTTTGCCATAGTGCATAGTTGTTAGTATTCGAAGCATTGGCAGAGCACAAATTTGTTGGTATAATATGGAGCGATGTCATTAGTCTTGATTGCTGAATATAGTAATATACTTCAATA…
	Hydriastele_chaunostachys TTCCTCTTATTGGATCATTGTCTAAAGCTAAATTTTGTACCGTATCGGGGCATCCTATTAGTAAGCCGATCTGGACCAATTTATCAGATTGCGATATTATTGATCGATTTGGTCGGATATGTAGAAATCTTTCTCATTATCACAGTGGATCCTCAAAAAAACAGAGTTTGTATCGAATAAAGTATATACTTCGATT?????????????????????????????????????????????????????????????????????????????????????????????????????????????????????????????????????????????????????????????????????????????????…
	Hydriastele_microspadix TTCCTCTTATTGGATCATTGTCTAAAGCTAAATTTTGTACCGTATCGGGGCATCCTATTAGTAAGCCGATCTGGACCAATTTATCAGATTGCGATATTATTGATCGATTTGGTCGGATATGTAGAAATCTTTCTCATTATCACAGTGGATCCTCAAAAAAACAGAGTTTGTATCGAATAAAGTATATACTTCGATT?????GAGAGCATCAAAG?TAGCATCGAAGCTCGAAAGCTTGACTTCGATGCTTATGTTGGTATGTTACTTTGCCACAGTGTCTAGTTGTTCTT------AGAATTGGCAGAGCACAAATTTGTCGGTATAATATGGAGCAATGCCATTAGTCTTGATTGCTGAATATAGTAATATACT…
	Hyphaene_dichotoma ????????????????????????????????????????????????????????????????????????????????????????????????????????????????????????????????????????????????????????????????????????????????????????????????????GTCTTGAAAGCATCAAAGCTAGCATCGAAGCTCGAAAGCCTGATTTTGATGCTTATGTTGGTATGTCACCTTGCCCCAGCACCTAGTTGTTAGTACTTGAAGAATTGGCAGAGCACTAATTTGTTGGTGTAATATAGAGCATTGCCATTACTGGTGTTTGCTATACATAGTAATCTACTTCTAT…
	Iguanura_wallichiana TTCCTCTTATTGGATCATTGTCTAAAGCTAAATTTTGTACCGTATCGGGGCATCCTATTAGTAAGCCGATCTGGACCAATTTATCAGATTGCGATATTATTGATCGATTTGGTCGGATATGTAGAAATCTTTCTCATTATCACAGTGGATCCTCAAAAAAACAGAGTTTGTATCGAATAAAGTATATACTTCGATTGTCTCGAGAGTATCAAAGCTAGCATCAAAGCTCGAAAGCTTGACTTTGATGCTTATGTTGGTATGTTACGTTGCCACAGCACCTAGTTGTTAGTATTCGAAGAATTGACAGGGCACAAATTTGTCGGTATAATATGAAGCAATGCTAKTAGTCTTGATTGCTGAATATAGTAATATACTTCA…
	Kentiopsis_oliviformis TTCCTCTTATTGGATCATTGTCTAAAGCTAAATTTTGTACCGTATCGGGGCATCCTATTAGTAAGCCGATCTGGACCAATTTATCAGATTGCGATATTATTGATCGATTTGGTCGGATATGTAGAAATCTTTCTCATTATCACAGTGGATCCTCAAAAAAACAGAGTTTGTATCGAATAAAGTATATACTTCGATTGTCTTGAGAGCATCAAAGCTAGCATCGAAGCTCGAAAGCTTGACTTCGATGCTTATGTTGGTATGTCACTTTGCCATAGCGCATAGTTGTTAGTATTTGAAGAATTGGCAGAGCACAAACTTGTTGGTATAATATGGAGCAATGTCATTAGTCTTGATTGGTGAATATAGTAATATACTT…
	Laccospadix_australasica TTCCTCTTATTGGATCATTGTCTAAAGCTAAATTTTGTACCGTATCGGGGCATCCTATTAGTAAGCCGATCTGGACCAATTTATCAGATTGCGATATTATTGATCGATTTGGTCGGATATGTAGAAATCTTTCTCATTATCACAGTGGATCCTCAAAAAAGCAGAGTTTGTATCGAATAAAGTATATACTTCGATTGTCTCGAGAGCATCAAATCTAGCATCGAAGCTCGAAAGCTTGACTTCGATGCTTATGTTGGTATGTCACTTTGCCATAGTGCATAGTTGTTAGTATTCGAAGCATTGGCAGAGCACAAATTTGTTGGTATAATATGGAGCGATGTCATTAGTCTTGATTGCTGAATATAGTAATATAC…
	Lemurophoenix_halleuxii TTCCTCTTATTGGATCATTGTCTAAAGCTAAATTTTGTACCGTATCGGGGCATCCTATTAGTAAGCCGATCTGGACCAATTTATCAGATTGCGATATTATTGATCGATTTGGTCGGATATGTAGAAATCTTTCTCATTATCACAGTGGATCCTCAAAAAAACAGAGTTTGTATCGAATAAAGTATATACTTCGATTGTCTCGAGAGCATCAAAGCTAGCATCGAAGCTCGAAAGCTTGACTTTGATGCTTATGTTGGTATGTTACTTTGCCACAGCGCCTGGTTGTTAGTTTTCGAAGAATTGGCAGAGCACAAATTTGTCGGTATAATATGGAGCAATGTCATTAGTCTTGATTGCTGAATATAGTAATATACT…
	Linospadix_monostachya TTCCTCTTATTGGATCATTGTCTAAAGCTAAATTTTGTACCGTATCGGGGCATCCTATTAGTAAGCCGATCTGGACCAATTTATCAGATTGCGATATTATTGATCGATTTGGTCGGATATGTAGAAATCTTTCTCATTATCACAGTGGATCCTCAAAAAAACAGAGTTTGTATCGAATAAAGTATATACTTCGATT????????????????????????????????????????????????????????????????????????????????????????????????????????????????????????????????????????????????????????????????????????????????????…
	Loxococcus_rupicola TTCCTCTTATTGGATCATTGTCTAAAGCTAAATTTTGTACCGTATCGGGGCATCCTATTAGTAAGCCGATCTGGACCAATTTATCAGATTGCGATATTATTGATCGATTTGGTCGGATATGTAGAAATCTTTCTCATTATCACAGTGGATCCTCAAAAAAACAGAGTTTGTATCGAATAAAGTATATACTTCGATT?????GAGAGCATCAAAGCTAGCATCGAAGCTCGAAAGCTTGACTTTGATGCTTATGTTGGTATGTCACTTTGCCATAGCGCATAGTAGTTAGTATTTGAAGAATTGGCAGAGCACAAATTTGTTGGTATGATATGGAGCAATGTCATTAGTCTTGATTGCTGAATATAGTAATATACTTCAA…
	Manjekia_maturbongsii TTCCTCTTATYGGATCATTGTCTAAAGCTAAATTTTGTACCGTATCGGGGCATCCTATTAGTAAGCCGATCYGGACCAATTTATCAGATTGCGATATTATTGATCGATTTGGTCGGATATGTAGAAATCTTTCTCATTATCACAGTGGATCCTCAAAAAAACAGAGTTTGTATCGAATAAAGTATATACTTCGATTGTCTCGAGAGCATCAAAGTTAGCATCGAAGCTCGAAAGCTTGACTTCGATGCTTATGTTGGTACGTCACTTTGCCATGGCGCATGGTTGTTAGTATTTGAAGAATTGGCAGAGCACAAATTTGTTGGTATAATATGGAGCAATGTGATTAGTCTTGATTGCTGAATATAGTAATATACTTT…
	Marojejya_insignis TTCCTCTTATTGGATCATTGTCTAAAGCTAAATTTTGTACTGTATCGGGGCATCCCATTAGTAAGCCGATCTGGACCAATTTATCAGATTGCGATATTATTGATCGATTTGGTCGGATATGTAGAAATCTTTCTCATTATCACAGTGGATCCTCAAAAAAACAGAGTTTGTATCGAATAAAGTATA??????????GTCTCGAGAGCATCAAAGCTAGCATCGAAGCTCGAAAGCTTGACTTTGATGCTTATGTTGGTATGTTACTTTGACACAGAGCCTAGTTGTTAGTATTCGAAGAATTGGCAGAGCACAAATTTGTCGGTATAATATGGAGCAATGTCATTAGTCTTGATTGCTGAATATAGTAATATACTT----…
	Nenga_pumila TTCCTCTTATTGGATCATTGTCTAAAGCTAAATTTTGTACCGTATCGGGGCATCCTATTAGTAAGCCGATCTGGACCAATTTATCAGATTGCGATATTATTGATCGATTTGGTCGGATATGTAGAAATCTTTCTCATTATCATAGTGGATCCTCAAAAAAACAGAGTTTGTATCGAATAAAGTATATACTTCGATTGTCTCGAGAGCATCAAAGCTAGCATCGAAGCTCGAAAGCTTGACTTTGATGCTTATGTTGGTATGTTACTTTGCCACGGCGCCTAGCTGCTAGTATTCGAAGAATTGGCAGAGCACAAATTTGTCGGTATAATATGGAGCAATGTCATTTGTCTTGATTGCTGAATATAGTAATATACTTCAATATCTAC…
	Neoveitchia_storckii TTCCTCTTATTGGATCATTGTCTAAAGCTAAATTTTGTACCGTATCGGGGCATCCTATTAGTAAGCCGATCTGGACCAATTTATCAGATTGCGATATTATTGATCGATTTGGTCGGATATGTAGAAATCTTTCTCATTATCACAGTGGATCCTCAAAAAAACAGAGTTTGTATCGAATAAAGTATATACTTCGATTGTCTCGAGAGCATCAAAGCTAGCATCGAAGCTCGAAAGCTCGACTTCGATGCTTATGTTGGTACGTCACTTTGCCATAGCGCATGGTTGTTAGTATTCGAAGAATTGGCAGAGCACAAATTTGTTGGTATAATATGGAGCAATGCCATCAGTCTTCATTGCTGAATATAGTAATACACTTCA…
	Nephrosperma_vanhoutteanum TTCCTCTTATTGGATCATTGTCTAAAGCTAAATTTTGTACCGTATCGGGGCATCCTATTAGTAAGCCGATCTGGACCAATTTATCAGATTGCGATATTATTGATCGATTTGGTCGGATATGTAGAAATCTTTCTCATTATCACAGTGGATCCTCAAAAAAACAGAGTTTGTATCGAATAAAGTATATACTTCGATT????CGTGAGCATCCAAGCTAGCATCGAAGCTCGAAAGCTTGACTTTGATGCTTATGTTGGTATGTTACTTTGCCACAGCACCTAGTTGTTAGCATTCGAAGAATCGGCAGAGCACAAATTTGTCGGTATAATATGGATCAATGTCATTAGTCTTGATTGCTGAATATAGTAATAT…
	Normanbya_normanbyi TTCCTCTTATTGGATCATTGTCTAAAGCTAAATTTTGTACCGTATCGGGGCATCCTATTAGTAAGCCGATCTGGACCAATTTATCAGATTGCGATATTATTGATCGATTTGGTCGGATATGTAGAAATCTTTCTCATTATCACAGTGGATCCTCAAAAAAACAGAGTTTGTATCGAATAAAGTATATACTTCGATTGTCTCGAGAGCATCAAAGCTAGCATCGAAGCTCGAAAGCTTGACTTCGATGCTTATGTTGGTATGTCACTTTGCCATAGCGCATAGTTGTTAGTATTCGAAGAATTGGCAGAGCACAAATTTGTTGGTATAATATGGAGCAATGTCATTAGTCTTGATTGCTGAATATAGTAATATACTTCAA…
	Oncosperma_tigillarum TTCCTCTTATTGGATCATTGTCTAAAGCTAAATTTTGTACCGTATCGGGGCATCCTATTAGTAAGCCGATCTGGACCAATTTATCAGATTGCGATATTATTGATCGATTTGGTCGGATATGTAGAAATCTTTCTCATTATCACAGTGGATCCTCAAAAAAACAGAGTTTGTATCGAATAAAGTATATACTTCGATTGTCTCGAGAGCATCAAAGCTAGCATCGAAGCTCGAAAGCTCGACTTTGATGCTTATGTTGGTATGTTACTTTGCCACAGCGCCTAGTTGTTAGTATTCGAAGAATCGGCAGAGCACAAATTTGTCGGTATAATATGGAGCAATGTCATCAGTCTTGATTGCTGAATATAGTAATATACTTC…
	Phoenicophorium_borsigianum TTCCTCTTATTGGATCATTGTCTAAAGCTAAATTTTGTACCGTATCGGGGCATCCTATTAGTAAGCCGATCTGGACCAATTTATCAGATTGCGATATTATTGATCGATTTGGTCGGATATGTAGAAATCTTTCTCATTATCACAGTGGATCCTCAAAAAAACAGAGTTTGTATCGAATAAAGTATATACTTCGATTGTCTCGTGAGCATCAAAGCTAGCATCGAAGCTCGAAAGCTTGACTTTGATGCTTATGTTGGTATGTTACTTTGCCACAGCACCTAGTTGTTAGTATTCCAAGAATCGGCATAGCACAAATTTGTCGGTATAATGTGGATCAATGTCATTAGTCTTGATTGCTGAATATAGTAATA…
	Physokentia_rosea TTCCTCTTATTGGATCATTGTCTAAAGCTAAATTTTGTACCGTATCGGGGCATCCTATTAGTAAGCCGATCTGGACCAATTTATCAGATTGCGATATTATTGATCGATTTGGTCGGATATGTAGAAATCTTTCTCATTATCACAGTGGATCCTCAAAAAAACAGAGTTTGTATCGAATAAAGT?????????????GTCTCGAGAGCATCAAAGCTAGCATCGAAGCTCGAAAGCTTGACTTCGATGCTTATGTTGGTATGTCACTTTGCCATAGCGCATAGTTGTTGGTATTCGAAGAATTGGCAGAGCACAAATTTGTTGGTATAATATGGAGCAA----------------TGCTGAATATAGTAATATACTTCAATA…
	Pinanga_coronata TTCCTCTTATTGGATCATTGTCTAAAGCTAAATTTTGTACCGTATCGGGGCATCCTATTAGTAAGCCGATCTGGACCAATTTATCAGATTGCGATATTATTGATCGATTTGGTCGGATATGTAGAAATCTTTCTCATTATCATAGTGGATCCTCAAAAAAACAGAGTTTGTATCGAATAAAGTATATACTTCGATT?????GAGAGCATCAAAGCTAGCATCGAAGCTCGAAAGCTTGACTTTGATGCTTATGTTGGTATGTTA----------------------------------------------------------------------------------------------------------------------…
	Ponapea_ledermanniana TTCCTCTTATYGGATCATTGTCTAAAGCTAAATTTTGTACCGTATCGGGGCATCCTATTAGTAAGCCGATCYGGACCAATTTATCAGATTGCGATATTATTGATCGATTTGGTCGGATATGTAGAAATCTTTCTCATYATCACAGTGGATCCTCAAAAAAACAGAGTTTGTATCGAATAAAGTATATACTTCGATTGTCTCGAGAGCATCAAAGCTAGCATCGAAGCTCGAAAGCTTGACTTCGATGCTTATGTTGGTATGTCACTTTGCCGTACCGCATAGTTGTTAGTATTCGAAGAATTGGCAGAGCACAAATTTGTTGGTATAATATTGAGCAATGTCATTAGTCTTGATTGCTGAATATAGTAATATACTTC…
	Ptychococcus_paradoxus TTCCTCTTATTGGATCATTGTCTAAAGCTAAATTTTGTACCGTATCGGGGCATCCTATTAGTAAGCCGATCTGGACCAATTTATCAGATTGCGATATTATTGATCGATTTGGTCGGATATGTAGAAATCTTTCTCATTATCATAGTGGATCCTCAAAAAAACAGAGTTTGTATCGAATAAAGTATATACTTCGATTGTCTCGAGAGCATCAAAGCTAGCATCGAAGCTCGAAAGCTTGACTTCGATGCTTATGTTGGTATGTCACTTTGCCATGGTGCATGGTTGTTAGTATTGGAAGAATTGGCAGAGCACAAATTTGTTGGTATAATATGGAGCAATGTCATTAGTCTTGATTGCTGAATATAGTAATATACTT…
	Ptychosperma_macarthurii TTCCTCTTATTGGATCATTGTCTAAAGCTAAATTTTGTACCGTATCGGGGCATCCTATTAGTAAGCCGATCTGGACCAATTTATCAGATTGCGATATTATTGATCGATTTGGTCGGATATGTAGAAATCTTTCTCATTATCACAGTGGATCCTCAAAAAAACAGAGTTTGTATCGAATAAAGTATATACTTCGATTGTCTCGAGAGCATCAAAGCTAGCATCGAAGCTCGAAAGCTTGACTTCGATGCTTATGTTGGTATGTCACTTTGCCATAGCGCATAGTTGTTAGTATTCGAAGAATTGGCAGAGCAYAAATTTGTTGGTATAATATGGAGCAATGTCATTAGTCTTGATTGCTGAATATAGTAATATAC…
	Ptychosperma_micranthum ????????????????????????????????????????????????????????????????????????????????????????????????????????????????????????????????????????????????????????????????????????????????????????????????????GTCTTGAGAGCATCAAAGCTAGCATCGAAGCTCGAAAGCTTGACTTCGATGCTTATGTTGGTATGTCACTTTGCCATATCGCATAGTTGTTAGTATTCGAAGAATTGGCAGAGCACAAATTTGTTGGTATAATATGGAGCAATGTCATTAGTCTTGATTGCTGAATATAGTAATATACT…
	Rhopaloblaste_augusta TTCCTCTTATTGGATCATTGTCTAAAGCTAAATTTTGTACCGTATCGGGGCATCCTATTAGTAAGCCGATCTGGACCAATTTATCAGATTGCGATATTATTGATCGATTTGGTCGGATATGTAGAAATCTTTCTCATTATCACAGTGGATCCTCAAAAAAACAGAGTTTGTATCGAATAAAGTATATACTTCGATTGTCTCGAGAGCATCAAAGCTAGCATCGAAGCTCGAAAGCTTGACTTTGATGCTTATGTTGGTATGTTACTTTGCCAGGGTGCCTAGTTGTTAGTATTCGAAGAATTGGCAGAGCACAAATTTGTCGGTATAATATGGAGCAATGTCATTAGTGTTGATTGCTGAATATAGTAATATACTTC…
	Rhopalostylis_baueri TTCCTCTTATTGGATCATTGTCTAAAGCTAAATTTTGTACCGTATCGGGGCATCCTATTAGTAAGCCGATCTGGACCAATTTATCAGATTGCGATATTATTGATCGATTTGGTCGGATATGTAGAAATCTTTCTCATTATCACAGTGGATCCTCAAAAAAACAGAGTTTGTATCGAATAAAGTATATACTTCGATT??????????????????????????????????????????????????????????????????????????????????????????????????????????????????????????????????????????????????????????????????????????????????????…
	Roscheria_melanochaetes TTCCTCTTATTGGATCATTGTCTAAAGCTAAATTTTGTACTGTATCGGGACATCCTATTAGTAAGCCGATCTGGACCAATTTATCAGATTGCGATATTATTGATCGATTTGGTCGGATATGTAGAAATCTTTCTCATTATTACAGTGGATCCTCAAAAAAACAGAGTTTGTATCGAATAAAGTATATACTTCGATTGTCTCGAGAGCATCAAAGCTAGCATCGAAGCTCGAAAGCTTGACTTTGATGCTTATGTTGGTATGTCACTTTGCCACAGCACCTAGTTGTTAGTATTCGAAGAATTGGCAGAGCACAAATTTGTCGGTATAATATGGAGCAATGTCATTAGTCTTGATTGCTGAATATGGTAATATACT…
	Satakentia_liukiuensis TTCCTCTTATTGGATCATTGTCTAAAGCTAAATTTTGTACCGTATCGGGGCATCCTATTAGTAAGCCGATCTGGACCAATTTATCAGATTGCGATATTATTGATCGATTTGGTCGGATATGTAGAAATCTTTCTCATTATCACAGTGGATCCTCAAAAAAACAGAGTTTGTATCGAATAAAGTATATACTTCGATTGTCTCGAGAGCATCAAAGCTAGCATCGAAGCTCGAAAGCTTGACTTCGATGCTTATGTTGGTACGTCGCTTTGCCATAGCGCATGGTTGTTAGTATTCGAAGAATTGGCAGAGCACAAATTTGTTGGTATAATATGGAGCAATGTCATTAGTCTTGATTGCTGAATATAGTAATATACTT…
	Tectiphiala_ferox TTCCTCTTATTGGATCATTGTCTAAAGCTAAATTTTGTACCGTATCGGGGCATCCTATTAGTAAGCCGATCTGGACCAATTTATCAGATTGCGATATTATTGATCGATTTGGTCGGATATGTAGAAATCTTTCTCATTATCACAGTGGATCCTCAAAAAAACAGAGTTTGTATCGAATAAAGTATATACTTCGATTGTCTCGAGAGCATCAAAGCTAGCATCGAAACTCGAAAGCTTGACTTCGATGCTTATGTTGGTATGTTACTTTGCCACAGCGCCTGGTTGTTAGTATTCGAAGAATTGGCAGAGCACAAATTTGTCGGTATAATATGGAGCAATGTCATTAGTCTTGATTGCTGAATATAGTAATATACTTCGATA…
	Trachycarpus_takil TTCCTCTTATTAGATCATTGTCTAAAGCTAAATTTTGTACCGTATCGGGGCATCCTATTAGTAAGCCGATCTGGACCGATTTATCAGATTGCGATATTATTGATCGATTTGGTCGGATATGTAGAAATCTTTCTCATTATCACAGTGGATCCTCAAAAAAACAGAGTTTGTATCGAATAAAGTATATACTTCGATTGTCTCGAAAGCATCAAAGCTAGCATCGAAGCTCGAAAGCCTGACTTTGATGCTTATGTTGGTATGTCACTTTGCCACAGCGCCTAATTGTTAGTACTTGAAGAATTGGCAGAGCACTAATTTGTTGGTATAATATAGAGCATTGTCATTAGTGGCGATTGCAATATACAGTAATCTACTTCTAT…
	Veitchia_arecina TTCCTCTTATTGGATCATTGTCTAAAGCTAAATTTTGTACCGTATCGGGGCATCCTATTAGTAAGCCGATCTGGACCAATTTATCAGATTGCGATATTATTGATCGATTTGGTCGGATATGTAGAAATCTTTCTCATTATCACAGTGGATCCTCAAAAAAACAGAGTTTGTATCGAATAAAGTATATACTTCGATTGTCTCGAGAGCATCAAAGCTAGCATCAAAGCTCGAAAGCTTGACTTCGATGCTTATGTTGGTATGTCACTTTGCCATGGTGCATGGTTGTTAGTATTCGAAGAATTGGCAGAGCA----------------ATATGGAGCAATGTCATTAGTCTTGATTGCTGAATATAGTAATATACTTCAATAT…
	Verschaffeltia_splendida TTCCTCTTATTGGATCATTGTCTAAAGCTAAATTTTGTACTGTATCGGGACATCCTATTAGTAAGCCGATCTGGACCAATTTATCAGATTGCGATATTATTGATCGATTTGGTCGGATATGTAGAAACCTTTCTCATTATTACAGTGGATCCTCAAAAAAACAGAGTTTGTATCGAATAAAGTATATACTTCGATTGTCTCGAGAGCATCAAAGCTAGCATCGAAGCTCGAAAGCTTGACTTTGATGCTTATGTTGGTATGTTACTTTGCCACAGCGCCTAGTTGTTAGTATTCGAAGAATTGGCAGAGCACAAATTTGTTGGTATAATATGGAGCAATGTCATTAGTCTTGATTGCTGAATATAGTAATATAC…
	Wodyetia_bifurcata TTCCTCTTATTGGATCATTGTCTAAAGCTAAATTTTGTACCGTATCGGGGCATCCTATTAGTAAGCCGATCTGGACCAATTTATCAGATTGCGATATTATTGATCGATTTGGTCGGATATGTAGAAATCTTTCTCATTATCACAGTGGATCCTCAAAAAAACAGAGTTTGTATCGAATAAAGTATATACTTCGATTGTCTCGAGAGCATCAAAGCTAGCATCGAAGCTCGAAAGCTTGACTTCGATGCTTATGTTGGTATGTCACTTTGCCATGGCGCATGGTTGTTAGTATTCGAAGAATTGGCAGAGCACAAATTTGTTGGTATAATATGGAGCAATGTCATTAGTCTTGATTGCTGAATATAGTAATATACTTCAAT…
	Acanthophoenix_rubra GATAGCTTATACAAAAACACATGGTTATTCAATTTGCATTACCATCAAGGATTTGTACTAGATACGGTTTAATAAATATGTTTGAGAAACACAGGGGGTCGTCTAGAACCCTT-CAACTTCATAACTGGATTTTATTTTAATTTTTTGAGGGGAGCATTTGCCTTTGGAGTTCATATTTTCCTCTGGATTAGTTAATTATAATCCTGCTATTTGAAGTCTACTTTAGATATCTCTTTTGAAGTTCTTGATATGTAAGTTTTCCCTGTAGACAGAAATGTGGCTTTGAAGCATGACCTTGGACGAGTGTCTTGTAAGTTATTCCGATGATCCTAAACTTGTATAAAGTTTCAAGGCATACTATTTTGACCGAGGTCTCC…
	Actinorhytis_calapparia GATAGCTTATACAAAAACACATGGTTATTCAATTTGCATTACCATTAAGGATTTGTACTAGATACGGTTTAATAAATATGTTTGAGAAACACAGAGGGACGTCTAGAACCCTTCCAACTTCATACCTGGATTTTATTTTAATTTTTTGAGGGGAGCATTTGCCTTTGGAGTTCATATTTTCCTCTGGATTAGTTAATTATAATCCTGCTATTTGAAGTCTACTTTAGATATCTCTTTTGAAGTTCTTGATATGTAAGTTTACCCTGTAGACAGAAATGTGGCTTTGAAGAATGACCTTGGATGAGTGTCTTGTAAGTTATTCCGATGATCCTAAACTTGTATAAAGTTTCAAGGCATACTATTTTTACTGAGGTC…
	Adonidia_merrillii GATAGCTTATACAAAAACACATGGTTATTCAATTTGCATTACCATTAAGGATTTGTACTAGATATGGTTTAATAAATATGTTTGAGAAACACGGGGGGTCATCTAGAACCCTTCCAACTTCATACCTGGATTTTATTTTAATTTTTTGAGGGGAGTATTTGCCTTTGGAGTTCATATTTTCCTCTGGATTAGTTAATTATACTCCTGCTATTTGAAGTCTACTTTAGATATCTTTTTTGAAGTTCTTGATATGTAAGTTTACCCTGTAGACAGAAATGTGGCTTTGAAGAATGACCTCGGACGAGTGTCTTGTAAGTTATTCTGATGATCCTAAACTTGTATAAAGTTTCAAGGCATAATATTTTGACTGAGGTCTCTCC…
	Alsmithia_longipes GATAGCTTATACAAAAACACATGGTCATTCAATTTGCATTACCATTAAGGATTTGTACTAGATACGGTTTAATAAATATGTTTGAGAAACAC--GGGGTAGTCTAGAACCCTTCCAACTTCATACCTGGATTTTATTTTAATTTTTTGAGGGGAGCATTTGCCTTTGGAGTTCATATTTTCCTCTGGATTAGTTAATTATAATCCTGCTATTTGAAGTCTGCTTTAGATATCTCTTTTGAAGTTCTTGATATGTAAGTTTACCCTGTAGACTGAAATGTGGCTTTGAAGAATGACCTTGGACGAGTGTCTTGTAAGTTATTCCGATGATCCTGAACTTGTATAAAGTTTCAAGGCATACTATTTTGACTGAGCTCTCTCC…
	Archontophoenix_purpurea GATAGCTTATACAAAAACACATGGTTATTCAATTTGCATTACCATTAAGGATTTGTACTCGATACGATTTAATAAATATGTTTGAGAAACACAGGGGGTCGTCTAGAACCCTTCCAACTTCATACCTGGATTTTATTTTAATTTTTTGAGGGGAGCATTTGCCTTTGGAGTTCATATTTTCCTCTGGATTAGTTAATTATAATCCTGCTATTTGAAGTCTACTTTAGATATCTCTTTTGAAGTTCTTGATATGTAAGTTTACCCTGTAGACAGAAATGTGGCTTTGAAGAATGACCTTGGACGAGTGTCTTGTAAGTTATTCCGATGATCCTAAACTTGTATAAAGTTTCAAGGCATACCATTTTTACTGAGGT…
	Areca_vestiaria AATAGCTTATACAAAAACACATGGTTATTCAATTTGCATTACCATTAAGGATTTGTACTAGGTATGGTTTAATAAATATGTTTGAGAAACACAGGGAGTTGTCTAGAATCCTTC----TTCATACCTGGATTTTATTTAAATTTTTTGTGGGGAGCATTTGCCTTTGGAGTTCATATTTTCCTCTGGATTAGTTAATTATAATCCTGCTATTTGAAGTCTACTTTAGATATCTGTTTTGAAGTTCTTGATATGCAAGTTTACCCTGTAGACGGAAATGTGGCTTTGGAGAATGACCTTGGACGAGTGTCTTGTAAGTTATTCCGATGATCCTAAACTTGTATAAAGTTTCAAGGCATACTATTTTGACTGAGGTCTCTCGTAG…
	Arenga_pinnata GATAGCTTATACAAGAACACAAGGTTATTCAATTTGCATTACCATTAAGGATCTGTACTGGATATGGTTTAATAAATATGTTTGAGAA---CTGTGCCCCCTTTCTAACCTTT-CAACTTCATACCTGGA------TTTGATTTTTT--AGGGAGCTTTTGTATTTGCAGTTCATACTTTCCTCGGGTTTAGTTAGTTATAATCCTGCTATTAGAAGTCTACTTGA-ATATCTCCTTTGAAGTTATTGAGATATGAGTTTACCCTGTAGACAGAAATGTGGCTTCGAAGAATGACCTTGGATGAGTGTCTTGTAAGTTATTCTGATATTCCTAAACTTGTAT-AATTTTCAAGACTG--TGTTTTGACTAAGGCCTCTTCTAAA…
	Arenga_wightii GATAGCTTATACAAGAACACAAGGTTATTCAATTTGCATTGCCATTAAGGATCTGTACTGGATATGGTTTAATAAATATGTTTGAGAA---CTGTGCCCCCTTTCTAACCTTT-CAACTTCATACCTGGA------TTTGATTTTTT--AGGGAGCTTTTGTATTTGCAGTTCATACTTTCCTCGGGTTTAGTTAGTTATAATCCTGCTATTAGAAGTCTACTTGA-ATATCTCCTTTGAAGTTCTTGAGATATGAGTTTACCCTGTAGACAGAAATGTGGCTTCAAAGAATGACCTTGGATGAGTGTCTTGTAAGTTATTCTGATATTCCTAAACTTGTAT-AATTTTCAAGACAG--TGTGTT???????????????????…
	Balaka_seemannii GATAGCTTATACAAAAACACATGGTTATTCAATTTGCATTACCATTAAGGATTTGTACTAGATATGGTTTAATAAATATGTTTGAGAAACATGGGGGGTCGTCTAGAACCCTTCCAACTTCATACCTGGATTTTATTATAATTTTTTGAGGGGAGCATTTGCCTTTGGAGTTCATATTTTCCTCTGGATTAGTTAATTATACTCCTGCTATTTGAAGTCTACTTTAGATATCTTTTTTGAAGTTCTTGTTATGTAAGTTTACCCTGTAGACAGAAATGTGGCTTTGAAGAATGACCTTGGACGAGTGTCTTGTAAGTTATTCTGATGATCCTAAACTTGTATAAAGTTTCAAGGCATGCTATTTTGACTGAGGGGTCTCCTA…
	Basselinia_velutina ???????????????????????????????????????????????????????????????????????????????????????????????????????????????????????????????????????????????????????????????????????????????????????????????????????????????????????????????????????????????????????????????????????????????????????????????????????????????????????????????????????????????????????????????????????????????????????????…
	Bentinckia_condapanna CATAGCTTATACAAAAACACATGGTTATTCAATTTGCATTACCATTGAGGATTTGTACTAGATACAGTTTAATAAATATGTTTGAGAAACACAAGGGGTCATGTAGAACCCTT-CAACTTCATACCTGGATTTTATTTTAATTTTTTGAGGGGAGCATTTGCTTTTGGAGTTCATATTTTCCTCTGGATTAGTTAATTATAATCCTGCTATTTGAAGTCTACTTTAGATATCTCTTTTGAAGTTCTTGATATGTAAGTTTACCCTGTAGACAGAAATGTGGCTTTGAAGAATGACCTTGGACGAGTGTCTTGTATGTTATTCCGATGATCCTAAACTTGTATAAAGTTTCAAAGCATACTATTTTGACTGAGGTCTC…
	Bentinckia_nicobarica CATAGCTTATACAAAAACACATGGTTATTCAATTTGCATTACCATTGAGGATTTGTACTAGATACAGTTTAATAAATATGTTTGAGAAACACAAGGGGTCATGTAGAACCCTT-CAACTTCATACCTGGATTTTATTTTAATTTTTTGAGGGGAGCATTTGCTTTTGGAGTTCATATTTTCCTCTGGATTAGTTAATTATAATCCTGCTATTTGAAGTCTACTTTAGATATCTCTTTTGAAGTTCTTGATATGTAAGTTTACCCTGTAGACAGAAATGTGGCTTTGAAGAATGACCTTGGACGAGTGTCTTGTATGTTATTCCGATGATCCTAAACTTGTATAAAGTTTCAAAGCATACTATTTTGACTGAGGTCTC…
	Brassiophoenix_schumannii ?????????????????????????????????????????????????????????????????????????????????????????????????????????????????????????????????????????????????????????????????????????????????????????????????????????????????????????????????????????????????????????????????????????????????????????????????????????????????????????????????????????????????????????????????????????????????????…
	Burretiokentia_vieillardii GATAGCTTATACAAAAACACATGGTTATTCAATTTGCATTACCATTAAGGATTTGTACTAGATACGGTTTAATAAATATGTTTGAGAAACACAGGGGGTCATCTAGAACCCTTCCAACTTCATACCTGGATTTTATTTTAA-TTTTTGAGGGGAGCATTTGCCTTTGGAGTTCATACTTTCCTCTGGATTAGTTAATTATAATCCTGCTATTTGAAGTCTACTTTAG----CTCTTTTGAAGTTCTTGATATGTAAGTTTACCCTGTAGACAGAAATGTGGCTTTGAAGAATGACCTTGGACGAGTGTCTTGTAAGTTATTCCGATGATCCTAAACTTGTATAAAGTTTCAAGGCATACTATTTTGACTGAG…
	Carpentaria_acuminata GATAGCTTATACAAAAACACATGGTTATTCAATTGGCATTACCATTAAGGATTTGTACTAGATATGGTTTAATAAATATGTTTGAGAAACACAGGGGGTCGTCTAGAACCCTTCCAACTTCATACCTGGATTTTATTTAAATTTTTTGAGGGGAGCATTTGCCTTTGGACTTCATATTTTCCTCTGGATTAGTTAATTATAATCCTGCTATTTGAAGTCTACTTTAGATATCTCTTTTGAAGTTCTTGATATGCAAGTTTACCCTGTAGACAGAAATGTGGCTTTGAAGAATGACCTTGGACGAGTGTCTTGTAAGTTATTCTGGTGATCCTAAACTTGTATAAAGTTTCAAGGCATACTATTTTGACTGAGGTCTC…
	Carpoxylon_macrospermum GATAGCTSATACAAAAACACGCGGTTATTCAATTTGCATTACCATTAAGGATTTGTACTAGATACGGTTTAATAAATATGTTTGAGAAACACAGGGGGTCGTCTAGAACCCTTCTAACTTCATACCTGGATTTTATTTTAATTTTTTGAGGGGAGCATTTGCCTTTGGAGTTCATATTTTCCTCTGGATTAGTTAATTATAATCCTGCTATTTGAAGTCTACTTTAGATATCTCTTTTGAAGTTCTTGGTATGTAAGTTTACCCTGTAGACAGAAATGTGGCTTTGAAGAATGACCTTGGACGAGTGTCTTGTAAGTTATTCTGATGATCCTAGACTTGTATAAAGTTTCAAGGCATACTATTTTGACTTAGGTC…
	Chambeyronia_macrocarpa GATAGCTTATACAAAAACACATGGTTATTCAATTTGCATTACCATTAAGGATTTGTACTAGATACGGTTTAATAAATATGTTTGAGAAACAC--GGGGTTGTCTAGAACCCTTCCAACTTCATACCTGGATTTTATTTTAATTTTTTGAGGGGAGCATTTGCCTTTGGAGTTCATATTTTCCTCTGGATTAGTTAATTATAATCCTGCTATTTGAAGTCTACTTTAGATATCTCTTTTGAAGTTCTTGATATGTAAGTTTACCCTGTAGACAGAAATGTGGCTTTGAAGAATGACCTTGGATGAGTGTCTTGTAAGTTATTCCGATGATCCTAAACTTGTATAAAGTTTCAAGGCATACCATTTTTACTGAGGTC…
	Clinosperma_bracteale GATAGCTTATACAAAAACACATGGTTATTCAATTTGCATTACCATTAAGGATTTGTACTAGATACGGTTTAATAAATATGTTTGAGAAACACAGGGGGCCGTCTAGAACCCTTCCAACTTCATACCTGGATTTTATTTTAATTTTTTGAGGGGAGCATTTGCCTTTGGAGTTCATATTTTCCTCTGGATTAGTTAATTATAATCCTGCTATTTGAAGTCTACTTTAGATATCTCTTTTGAAGTTCTTGATATGTAAGTTTACCCTGTAGACAGAAATGTGGCTTTGAAGAATGACCTTGGACGAGTGTCTTGTAAGTTATTCCGATGATCCTAAACTTGTATAAAGTTTCAAGGCATACTATTTTGACTGAGGTCTC…
	Clinostigma_savoryanum GATAGCTTATACAAAAACACATGGTTATTCAATTTGCATTACCATTAAGGATTTGTACTAGATACGGTTTAATAAATATGTTTGAGAAACACAGGGGGTCGTCTAGAACCCTT-CAATTTCATACCTGGATTTTATTTTAATTTTTTGAGGGGAGTATTTGCCTTTGGAGTTCATATTTTCCTCTGGATTAGTTAATTAGAATCCTGCTATTTGAAATCTACTTTAGATATCTCTTTTGAAGTTCTTGATATGTAAATTTACCCTGTAGACAGAAATGTGGCTTTGAAGAATGACCTTGGACAAGTGTCTTGTAAGTTATTCGGATGATCCTAAACTTGTATTAAGTTTCAAGGCATACTATTTGGACTGAGGTCT…
	Cyphokentia_macrostachya GATAGCTTATACAAAAACACATGGTTATTCAATTTGCATTACCATTAAGGATTTGTACTAGATACGGTTTAATAAATATGTTTGAGAAGCACAGAGGGCCGTCTAGAACCCTTCCAACTTCATACCTGGATTTTATTTTAGTTTTTTGAGGGGAGCATTTGCCTTTGGAGTTCATATTTTCCTCTGGATTAGTTAATTATAATCCTGCTATTTGAAGTCTACTTTAGATATCTCTTTTGAAGTTCTTGATATGTAAGTTTACCCTGTAGACAGAAATGTGGCTTTGAAGAATGACCTTGGACGAGTGTCTTGTAAGTTATTCCGATGATCCTAAACTTGTATAAAGTTTCAAGGCATACTATTTTGACTAAGGT…
	Cyphophoenix_nucele GATAGCTTATACAAAAACACATGGTTATTCAATTTGCATTACCATTAAGGATTTGTACTAGATATGGTTTAATAAATATGTTTGAGAAACACAGGGGGTCGTCTAGAACCCTTCCAACTTCATACCTGGATTTTATTTTAA-TTTTTGAGGGGCGCATTTGCCTTTGGAGTTCATATTTTCCTCTGGATTAGTTAATTATCATCCTGCTATTTGAAGTCTACTTTAG----CTCTTTTGAAGTTCTTGATATGTAAGTTTACCCTGTAGATAGAAATGTGGCTTTGAAGAATGACCTTGGACGAGTGTCTTGTAAGTTATTCTGATGATCCTAAACTTGTATAAAGTTTCAAGGCATACTATTTTGACTGAGGTCTCTC…
	Cyphosperma_balansae GATAGCTTATACAAAAACACATGGTTATTCAATTTGCATTACCATTAAGGATTTGTACTTGATACGGTTTAATAAATATGTTTGAGAAACACAGGGGGTCGTCTAGAACCCTTCCAACTTCATACCTGGATTTTATTTTAA-TTTTTGAGGGGAGCATTTGCCTTTGGAGTTCATATTTTCCTCTGGATTAGTTAATTATAATCCTGCTATTTGAAGTCTACTCTAGATATCTCTTTTGAAGTTCTTGATATGTAAGTTTACCCTGTAGACAGAAATGTGGCTTTGAAGAATGACCTTGGACGAGTGTCTTGTAAGTTATTCCGATGATCCTAAACTTGTATAAAGTTTCAAGGCATACTATTTTGACTGAGGTCTCT…
	Cyrtostachys_renda GATAGCTTATATAAAAACACATGGTTATTCAATTTGCATTACCATTAAGGATTTGTACTAGATACGGTTTAATAAATATGTTTGAGAAACAC--GGGGTCGTCTAGAACCCTT-CAACTTCATACCTGGATTTTATTTTAATTTTTTGAGGGGAGCATTTGCCTTTGGAGTTCATATTTTCCTCTGGATTAGTTAATTATAATCCTGCTATTTGAAGTCTACTTTAGATATCTCTTTTGAAGTTCTTGATATGTAAGTTTACCCTGTAGACAGAAATGTGGCTTTGAAGAATGACCTTGGACAAGCGTCTTGTAAGTTATTCCGATGATCCTAAACTTGTATTAAGTTTCAAGACATACTATTTTGACTGAGGTCTCTCC…
	Deckenia_nobilis GATAGCTTATACAAAAACACATGGTTATTCAATTTGCATTACCATCAAGGATTTGTACTAGATACGGTTTAATAAATATGTTTGAGAAACAC--GGGGTCGTCTAGAACCCTT-CAACTTCATAACTGGATTTTATTTTAATTTTTTGAGGGGAGCATTTGCCTTTGGAGTTCATATTTTCCTCTGGATTAGTTAATTATAATCCTGCTATTTGAAGTCTACTTTAGATATCTCTTTTGAAGTTCTTGATATGTAAGTTTACCCTGTAGACAGAAATGTGGCTTTGAAGAATGACCTTGGACGAGTGTCTTGTAAGTTATTCTGATGATCCTAAACTTTTATAAAGTTTCAAGGCATACTATTTTGACACAGGTCTCTCCTA…
	Dictyosperma_album GATAGCTTGTACAAAAACATATGGTTATTCAATTTGCATTACCATTAAGGAT---------GTACAGTTTAATAAATATGTTTGAGAAACACAGGGAGTCGTCTAGAACCCTT-CAACTTCATTCCTGGATTTTATTTAAATTTTTTGAGGGGAGCATTTGCCTTTGGAGTTCATATTTTCCTCTGGATTAGTTAATTATAATCCTGCTATTTGAAGTCTACTTTAGATATCTCTTTCGAAGTTCTTGATATGTAAGTTTACCCTGTAGACAGAAATGTGGCTTTGAAGAATGACCTTGGACGAGTGTCTTGTGAGTTATTCCGATGATCCTAAACTTGTATAAAGTTTCAAGGCATACTATTTTGACTGAGGTCTCTCC…
	Dransfieldia_micrantha GATAGCTTATACAAAAACACATGGTTATTCAATTTGCATTACCATTAAGGATTTGTACTAGATATGGTTTACTAAATATGTTTGAGAAACACAGGGGGTCGTCTAGAACCCCTCCAACTTCATACCTGGATTTTATTTTAATTTTTTGAGGGGAGCATTTGCCTTTGGAGTTCATATTTTCCTCTGGATTAGTTAATTATAATCCTGCTATTTGAAGTCTACTTTAGATATCTCTTTTGAAGTTCTTGATATGTAAGTTTACCCTGTAGACAGAAATGTGGCTTTGAAGAATGACCTTGGACGAGTGTCTTGTAAGTTTTTCTGATGATCCTAAACTTGTATAAAGTTTCAAGGCATACTATTTTGACCAAGCTCT…
	Drymophloeus_beguinii GATAGCTTATACAAAAACACATGGTTATTCAATTTGCATTACCATTAAGGATTTGTACTAGATATGGTTTAATAAATATGTTTGAGAAACACAGGGGGTCGTCTAGAACCCTTCCAACTTCATACCTGGATTTTATTTAAATTTTTTGAGGGGAGCATTTGCCTTTGGAGTTCATATTTTCCTCTGGATTAGTTAATTATAATCCTGCTATTTGAAGTCTACTTTAGATATCTCTTTTGAAGTTCTTGATATGTAAGTTTACCCTGTAGACAGAA------------------------------------------------------------------------------------------------------…
	Dypsis_lutescens GACAGCTTATACAAAAACACATGGTTATTCAATTTGCATTACCATTAAGGATTTGTACTAGATACGGTTTAATAAATATGTTTGAGCAATGCAGGGGGTCGTCTAGAACCCTT-CAACTTCATACCTGGATTTTATTTTAATTTTTTGAGGGGAGCATTTGCCTTCGGACTTCATATTTTCCTCTGAATTAGTTAATTATAATCCTGCTATTTGAAGTCTACTTCAGATATCTCTTTTGAAGTTCTTGATATGTAAGTTTACCCTGTAGACAGAAATGTGGCTTTGAAGAATGACCTTGGACGAGTGTCTTGTAAGTTATTCCGATGATCCTAAGCTTGTATGAAGTTTCAAGACATACTATTTTGACTGTGGTCTCTCCTA…
	Gronophyllum_chaunostachys GATAGCTTACACAAAAACACATGGTTATTCAATTTGCATTACCATTAAGGATTTGTACTAGATACGGTTTAATAAATATGTTTGAGAAACACGTGGGGTCGTCTAGAACCCTT-CAACTTCATACCAGGATTTTATTTTAATATTTTGAGGGGAGCATTTGCCTTTGGAGTTCACATTGTCCTCTGGATTAGTTAATTATAATCTTGCTATTTGAAGTCTAGTTTAGATATCGCTTTTGAAGTTCTTGATATGTAAGTTTACCCTGTAGACAGAAATGTGGCTTTGAAGAATAACCCTGGACGACTGTCTTGTAAGTTATTCTGATGATGCTAAACTTGTATAAAGTTTCAAGGCATACTATTTTGACCGAG…
	Gulubia_costata GATAGCTTACACAAAAACACATGGTTATTCAATTTGCATTACCATTAAGGATTTGTACTAGATATGGTTTAATAAATATGTTTGAGAAACACGGGAGGTCGTCTAGAACCCTT-CAACTTCATACCTGGATTTTGTTTTAATTTTTTGAGGGGAGCATTTGTCTTTGGAGTTCACATTTTCCTCTGGATTAGTTAATTATAATCCTGCTATTTGAAGTCTAGTTTAGATATCTCTTTTGAAGCTCTTGATATGTAAGTTTACCCTGTAGACAGAAATGTGGCTTTGAAGAATAACCCTGGACGGCTGTCTTGTAAGTTATTCTGATGATGCTAAACTTGTATAAAGTTTCAAGGCATACTATTTTGACTGAGGTCTCTCCTAA…
	Gulubia_macrospadix GATAGCTTACACAAAAACACATGGTTATTCAATTTGCATTACCATTAAGGATTTGTACTAGATACGGTTTAATAAATATGTTTGAGAAACACAGGGGGTCGTCTAGAACCCTT-CAACTTCATACCTGGATTTTATTTTAA-TTTTTGAGGGGAGCATTTGCCTTTGGAGTTCACATTGTCCTCTGGATTAGTTAATTATAGTCCTGCTATTTGAAGTCTAGTTTAGATATCGCTTTTGAAGTTCTTGATATGTAAGTTTACCCTGTAGACAGAAATGTGGCTTTGAAGAATAACCCTGGACGACTGTCTTGTAAGTTATTCTGATGATGCTAAACTTGTATAAAGTTTCAAGGCATACTATTTTGACTGAGGTCTCTC…
	Hedyscepe_canterburyana GATAGCTTATACAAAAACACATGGTTATTCAATTTGCATTACCATTAAGGATTTGTACTAGATACGGTTTAATAAATATGTTTGAGAAACAC--GGGGTCGTCTAGAACCCTTCCAATTTCATACCTGGATTTTATTTTAATTTTTTGAGGGGAGCATTTGCCT------TTCATATTTTCCTCTGGATTAGTTAATTATAATCCTGCTATTTGAAGTCTACTTTAGATATCTCTTTTGAAGTTCTTGATATGTAAGTTTACCCTGTAGACAGAAATGTGGCTTTGAAGAATGACCTTGGACGAGTGTCTTGTAAGTTATTCCGATGATCCTAAACTTGTATAAAGTTTCAAGGCATACTATTATGACTGAGGTC…
	Heterospathe_elata GATAGCTTATACAAAAACACATGGTCATTCAATTGGTATTACCATTAAGGATTTGTACTAGATACGGTTTAATAAATATGTTTAAGAAACAC--GGGGTAGTCTAGAACCCTTCCAACTTCATACCTGGATTTTATTTTAATTTTTTGAGGGGAGCATTTGCCTTTGGAGTTCATATTTTCCTCTGGATTAGTTAATTATAATCCTGCTATTTGAAGTCTGCTTTAGATATCTCTTTTGAAGTTCTTGATATGTAAGTTTACCCTGTAGACGGAAATGTGGCTCTGAAGAATGACCTTGGACGAGTGTCTTGTAAGTTATTCCGATGATCCTGAACTTGTATAAAGTTTCAAGGCATACTATTTTGACTGAGCTCTCTCC…
	Heterospathe_longipes GATAGCTTATACAAAAACACATGGTCATTCAATTTGCATTACCATTAAGGATTTGTACTAGATACGGTTTAATAAATATGTTTGAGAAACAC--GGGGTAGTCTAGAACCCTTCCAACTTCATACCTGGATTTTATTTTAATTTTTTGAGGGGAGCATTTGCCTTTGGAGTTCATATTTTCCTCTGGATTAGTTAATTATAATCCTGCTATTTGAAGTCTGCTTTAGATATCTCTTTTGAAGTTCTTGATATGTAAGTTTACCCTGTAGACTGAAATGTGACTTTGAAGAATGACCTTGGACGAGTGTCTTGTAAGTTATTCCGATGATCCTGAACTTGTATAAAGTTTCAAGGCATACTATTTTGACTGAGCTCTC…
	Howea_forsteriana GATAGCTTATACAAAAACACATGGTTATTCAATTTGCATTACCATTAAGGATTTGTACTAGATACGGTTTAATAAATATGTTTGAGAAACACAGGGGGTCGTCTAGAACCCTTCCAACTTCATACCTGGATTTTATTTTAATTTTTTGAGGGGAGCATTTGCCTTTGGAGTTCATATTTTCCTCTGGATTAGTTAATTATAATCCTGCTATTTGAAGTCTACTTTAGATATTTCTTTTGAAGTTCTTGATATGTAAGTTTACCCTGTAGGCAGAAATGTGGCTTTGAAGAATGACCTTGGACGAGTGTCTTGTAAGTTATTCCGATGATCCTAAGCTTGTATAAAGTTTCAAGGCATACTATTTTGACTAAGGTCTCTCCT…
	Hydriastele_chaunostachys GATAGCTTACACAAAAACACATGGTTATTCAATTTGCATTACCATTAAGGATTTGTACTAGATACGGTTTAATAAATATGTTTGAGAAACACAGGGGGTCGTCTAGAACCCTT-CAACTTSATACCAGGATTTTATTTTAATTTTTTGAGGGGAGCATTTGCCTTTGGAGTTCACATTGTCCTCTGGATTAGTTAATTATAATCCTGCTATTTGAAGTCTAGTTTAGATATCGCTTTTGAAGTTCTTGATATGTAAGTTTACCCTGTAGACAGAAATGTGGCTTTGARGAATAACCCTGGACGACTGTCTTGTAAGTTATTCKGATGATGCTAAACTTGTATAAAGKTTCAAGGCATACTATTTTGACCGAGG…
	Hydriastele_microspadix GATAGCTTACACAAAAGCACAAGGTTATTCAATTTGCATTACCATTAAGGATTTGTACTAGATACGGTTTAATAAATTTGTTTGAGAAACACAGGGGGTCGTCTAGAACCCTT-CAACTTCATACCTGGATTTTATTTTAATTTTTTGAGGGGAGCATTTGCCTTTGGAGTTCACATTGTCCACTGGATTAGTTAATTATAATCCTGCTATTTGAAGTCTAGTTTAGATATCTCTTTTGAAGTTCTTGATATGTAAGTTTACCCTGTAGACAGGAATGTGGCTTTGAAGAATAACCCTGGACGACTGTCTTGTAAGTTATTCTGATGATGCTAAACTTGTATAAAGTTTCAAGGCATACTATTTTGACTGAGGTC…
	Hyphaene_dichotoma GATA---------------------------------------------------------------------------------------------------------CCTTTCAACTTCATACCTGGA------TTTGATTTTT---AGGGAGCTTTTGCCTTTGGATCTCATATATTACTCTGGTTTAATTAATTATAATCCTGTAATTTGAAATCTGCTTGA-ATATCTCCTTTGAAGTTCTTGAGATGTGAGTTTATCCTGTA--CAGAAATGTGGCTTTG------GACCTTGGACGAGTGTCTTGTAAGTTATTCTGATGATCCTAAACTTGTGT-AAGTTTCAAGGCATACTATTTTGACTAAGGCCTCTTC…
	Iguanura_wallichiana GATAGCTTATACAAAAACACATGGTTATTCAATTTGCATTACCATTAAGGATTTGTACTAGATACGGTTTAATAAATATGTTTGAGAGACGCCGGGGGTCTCCTAGAACCCTT-CAACTTCATACCTGGATTTTATTTTAGTTTTTTTAGGGGAGCATTTGCCTTTGGAATTCATATTTTCATCTGGATTAGTTAATTATAATCCTGCTATTCGAAGTCTACTTTAGATATCTCTTTTGAAGTTCTTGATATGTAAGTTTACCCTGTAGACAGAAATGTGGCTTTGAAGAATGACCTTGGACGAGTGTCTTGTAAGTTATTCCGATGATCCTAAATTTGTATAAAGTTTCAAGGCAT---------ACTGAGGTCTCT…
	Kentiopsis_oliviformis GATAGCTTATACAAAAACACATGGTTATTCAATTTGCATTACCATTAAGGATTTGTACTAGATACGGTTTAATAAATATGTTTGAGAAACACAGGGGGTCGTCTAGAACCCTTCCAACTTCATACCTGGTTTTTATTTTAATTTTTTGAGGGGAGCATTTGCCTTTGGAGTTCATATTTTCCTCTGGATTAGTTAATTATAATCCTGCTATTTGAAGTCTACTTTAGATATCTCTTTTGAAGTTCTTGATATGTAAGTTTACCGTGTAGACTGAAATGTGGCTTTGAAGAATGACCTTGGATGAGTGTCTTGTAAGTTATTCCGATGATCCTAAACTTGTATAAAGTTTCAAGGCATACCATTTTTACTGAGGTCT…
	Laccospadix_australasica GATAGTTTATACAAAAACACATGGTTATTCAATTTGCATTACCATTAAGGATTTGTACTAGATACGGTTTAATAAATATGTTTGAGAAATACAGGGGGTCGTCTAGAACCCTTCCAACTTCATACCTGGATTTTATTTTAATTTTTTGAGGGGAGCATTTGCCTTTGGAGTTCATATTTTCCTCTGGATCAGTTAATTATAATCCTGCTATTTGAAGTCTACTTTAGATATCTCTTTTGAAGTTCTTGATATGTAAGTTTACCCTGTAGGCAGAAATGTGGCTTTGAAGAATGACCTTGGACGAGTGTCTTGTAAGTTATTCCGATGATCCTAAACTTGTATAAAGTTTCAGGGCATACTATTTTGACTAAGGT…
	Lemurophoenix_halleuxii GATAGC?TATACAAAAACACATGGTTATTCAGTTTGCATTACC?TTAAGGATTTGTACTAGATACGGTTTAATAAATATGTTTGAGAAACGCAGGGGGTAGTCTAGAACCCTT-CAACTTCATACCTGGATTTTATTTTAATTATTTGAGGGGAGCATTTGCCTTTGGAGTTCATATTTTCCTGTGAATTAGTTAATTATAATCCTGCTATTTGAAGTCTACTTTAGATATCTCTTCTGAAGTTCTTGATATGTAAGTTT?CCCTGTAGACAGAAATGTGGCTTTGAAGAATGACCTTGGACGAGTGTCTTGTAAGTTATTCCGATGATCCTAAACTTGTATAAAGTTTCAAGGCATACTATTTTGACTGAGGTC…
	Linospadix_monostachya GATAGCTTATACAAAAACACATGGTTATTCAATTTGCATTACCATTAAGGATTTGTACTAGATACGGTTTAATAAATATGTTTGAGAAACACAGGGGGTCGTCTAGAACCCTT-CAACTTCATACCTGGATTTTATTTTAATTTTTTGAGGGGAGCATTTGCCTTTGGAGTTCATATTTTCCTCTGGATTAGTTAATTATAATCCTGCTATTTGAAGTCTACTTTAGATATCTCTTTTGAAGTTCTTGATATGTAAGTTTACCCTGTAGGCAGAAATGTGGCTTTGAAGAATGACCTTGGACGAGTGTCTTGTAAGTTATTCCGATGATCCTAAGCTTGTATAAAGTTTCAAGGCATACTATTTTGACTAAGGTCT…
	Loxococcus_rupicola GATAGCTTATACAAAAACACATGGTTATTCAATTTGCATTACCATCAAGGATTTGTACTAGATACGGTTTAATAAATATGTTTGAGAAACAC--GGGGTCGTTAAGAATCCTT-GAACTTCATACCTGGATTTTATTGTAATTTTTTGAGGGGAGCATTTGCCTTTGGAGTTCATATGTTCCTCTGGATTAGTTAATTATAATCCTGATATTTGAAGTCTACTTTAGATATCTCTTTTGAAGTTCTTGATATGTAAGTTTACCCTGTAGACAGAAATGTGGCTTTGAAGAATGACCTTGGACGAGTGTCTTGTAAGTTATTCCAACGATCCTAAACTTGTATAAAGTTTCAAGGCATACTATTTTGACTGAGGTCTCTC…
	Manjekia_maturbongsii GATAGCTTATACAAAAACACATGGTTATTCAATTTGCATTACCATTAAGGATTTGTACTAGATATGGTTTAATAAATATGTTTGAGAAACACGGGGGGTCGTCTAGAACCCTTCCAACTTCGTACCTGGATTTTATTTTAATTTTTTGAGGGGAACATTTGCCTTTGGAGTTCATATTTTCCTCTGGATTAGTTAATTATTCTCCTGCTATTTGAAGTCTACTTTAGATATCTTTTTTGAAGTTCTTGATATGTAAGTTTACCCCGTCGACAGAAATGTGGCTTTGAAGAATGACCTTGGACGAGTGTCTTGTAAGTTATTCTGATGATCCTAAACTTGTATAAAGTTTCAAGGCATACTATTTTGACTGAGGTCTC…
	Marojejya_insignis GATAGCTTATACAAAAACACATGGTTATTCAATTTGCATTACCATTAAGGATTTGTACTAGATACGGTTTAATAAATATGTTTGAGAAATGCAGGGGGTCGTCTAGAACCCTT-CAACTTCATACCTGGATTTTATTTTAATTTTTTGAGGGGAGCATTTGCCTTTGGAGTTCATATTTTCCTCTGAATTAGTTAATTATAATCCTTCTATTTGAAGTCTACTTTAGATATCTCTTTTGAAGTTCTTGATATGTAAGTTTACCCTGTAGACAGAAATGTGGCTTTGAAGAATGACCTTGGACAAGTGTCTTGTAAGTTATTCCGATGATCCTAAACTTGTATAAAGTTTCAAGGCATATTATTTTGACTGAGGTCTCTCC…
	Nenga_pumila AATAGCTTATACAAAAACACATGGTTATTCAATTTGCATTACCATTAAGGATTTGTACTAGATACGGTTTAATAGATATGTTTGAGAAACAC-GGAGGTCGTCTAGAACCCTT-CAACTTCATACCTGGATTTTATTTTAATTTTTTGAGGGGAGCATTTGCCTTTGGAGTTCATATTTTCCTCTGGATTAGTTAATTATAATCCTGCTATTTGAAGTCTACTTTAGATATCTGTTTTGAAGTTCTTGATATGTAAGTTTACCCTGTAGACAGAAATGTGGTTTTGAAGAATGACCTTGGACGAGTGTCTTGTAAGTTATTCCGATGATCCTAAATTTGTATAAAGTTTCAAGGCATACTATTTTGACTGAGGTCTCTCCTAAATT…
	Neoveitchia_storckii GATAGCTTATACAAAAACACGCGGTTATTCAATTTGCATTACCATTAAGGATTTGTACTAGATACGGTTTAATAAATATGTTTGAGAAACACAGGGGGTCGTCTAGAACCCTTCTAACTTCATACCTGGATTTTATTTTAATTTTTTGAGGGGAGCATTTGCCTTTGGAGTTCATATTTTCCTCTGGATTAGTTAATTATAATCCTGCTATTTGAAGTCTACTTTAGATATCTCTTTTGAAGTTCTTGATATGTAAGTTTACCCTGTAGACAGAAATGTGGCTTTGAAGAATGACCTTGGACGAGTGTCTTGTAAGTTATTCCGATGATCCTAAACTTGTATAAAGTTTCAAGGCATACTAT-TTGATTGAGGTCTCT…
	Nephrosperma_vanhoutteanum GATATCTTATACAAAAACACATGGTTATTCAATTTGCATTACCATTAAGGATTTGTACTAGATACGGTTTAATAAATATGTTTGAGAAACACCGGA-GTCGTCTAGAACCCTT-CAACCTCATACCTGGATTTTATTTTAATTTTTTGAGGGGAGCATTTGCCTTTGGAGTTCATATTTTTCTCTGGATTAGTTAATTATAATCCTGCTATTTGAAGTCTACTTTAGTTATCTCTTTTGAAGTTCTTGAGATGTAAGTTTACCCTGTAGACAGAAATGTGGCTTTGAAGAATGACCTTGGACGGGTGTCTTGTAAGTTGTTCCGATGATCCTAAACTTGTATAATGTTTCAAGGCATACTATTTTGACTGAG…
	Normanbya_normanbyi GATAGCTTATACAAAAACACATGGTTATTCAATTTGCATTACCATTAAGGATTTGTACTAGATATGGTTTAATAAATATGTTTGAGAAACACAGGGGGTCGTCTAGAACCCTTCCAACTTCATACCTGGATTTTATTTAAATTTTTTGAGGGGAGCATTTGCCTTTGGAGTTCATATTTTCCTCTGGATTAGTTAATTATAATCCTGCTATTTGAAGTCTACTTTAGATATCTCTTTTGAAGTTCTTGATATGTAAGTTTACCCTGTAGACAGAAATGTGGCTTTGAAGAATGACCTTGGACGAGTGTCTTGTAAGTTATTCTGATGATCCTAAACTTGTATAAAGTTTCAAGGCATACTATTTTGACTGAGGTCTCTC…
	Oncosperma_tigillarum CATAGCTTATACAAAAACACATGGTTATTCAATTTGCATTACCATTAAGGATTTGTACTAGATACGGTTTGATAAATATGTTTGAGAAACACGGGGTGTCGTCTAGAACCCTT-CAACTTCATACCTGGATTTTATTTTTATTTTTTGAGGGGAGCATTTGCCTTTGGAGTTCATATTTTCCTCTGGATTAGTTAATTATAATCCTGCTATTTGAAGTCTACTTTAGATTTCTTTTCTAAAGTTCCTGATATGTAAGTTTACCCTGTAGACAGAAATGTGGCTTTGAAGAATGACCTTGGATGAGTGTCTTGTAAGTTATTTCGATGATCCTAAACTTGTCT-AAGTTTCAAGGCATACTATGTTGACTGAGGTCTC…
	Phoenicophorium_borsigianum GATAGCTTATACAAAAACACATCGTTATTCAATTTGCATTACCATTAAGGATTTGTACTAGATATGGTTTAATAAATATGTTTGAGAAACAC--GGGGTCATCTAGAACCCTT-TAACTTCATACCTGGATTTTATTTTAATTTTTTGAGGGGAGCATTTGCCTTTGGAGTTCATATTTTCCTCTGGATTAGTTAATTATAATCCTGCTATTTGAAGTCTACTTTAGTTATCTCTTTTGAAGTTCTTGATATGTAAGTTTACCCTGTAGACAGAAATGTGGCTTTGAAGAATGACCTTGGATGAGTGTCTTGTAAGTTATTCCAATGATCCTAAACTTGTATAATGTTTCAAGGCATACTATTTTGACTGA…
	Physokentia_rosea GATAGCTTATACCAAAACACATGGTTATTCAATTTGCATTACCATTAAGGATTTGTACTAGATATGGTTTAATAAATATGTTTGAGAAACACAGGGGGTCGTCTAGAACCCTTCCAACTTCATACCTGGATTTTATTTTAA-TTTTTGAGGGGAGCATTTGCCTTTGGAGTTCATATTTTCCTCTGGATTAGTTAATTATAATCCTGCTATTTGAAGTCTACTTTAGATATCTCTTTTGAAGTTCTTGATATGTAAGTTTACCCTGTAGACAGAAATGTGGATTTGAAGAATGACCTTGGACGAGTGTCTTGTAAGTTATTCCGATGATCCTAAACTTGTATAAAGTTTCAAGGCATACTATTTTGACCGAGGTCTCTCCT…
	Pinanga_coronata AATAGCTTATACAAAAACACATGGTTATTCAATTTGCATTACCATTAAGGATTTGTACTAGATACGGTTTAATAAATATGTTTGAGAAACACA-GGGGTCGTCTAGAACCCTT-CAACTTCATACCTGGATTTTATTTTAATTTTTTGAGGGGAGCATTTGCCTTTGGAGTTCATATTTTCCTCTGGATTAGTTAATTATAATCCTGCTATTTGAAGTCTACTTTAGATTTCTGTTTTGAAGTTCTTGATATGTAAGTTTACCCTGTAGACAGAAATGTGGCTTTGAAGAATGACCTTGGATGAGTGTCTTGTAAGTTATTCCGATGATCCTAAACTTGTATAAAGTTTCAAGGCATACTATTTTGACTGAGGTCTCTCCTA…
	Ponapea_ledermanniana GATAGCTTATACAAAAACACATGGTTATTCAATTTGCATTACCATTAAGGATTTGTACTAGATATGGTTTAATAAATATGTTTGAGAAACACGGGG-GTCGTCTAGAACCCTTCCAACTTCATACCTGGATTTTATTTTAATTTTTTGAGGGGAGCATTTGCCTTTGGAGTTCATATTTTCCTCTGGATTAGTTAATTATACTCCTGCTATTTGAAGTCTACTTTAGATATCTTTTTTGAAGTTCTTGATATGTAAGTTTACCCTGTAGACAGAAATGTGGCTTTGAAGAATGACCTTGGACGAGTGTCTTGTAAGTTATTCTGATGATCCTAAACTTGTATAAAGTTTCAAGGCATGCTATTTTGACTGAGGTCTC…
	Ptychococcus_paradoxus GATAGCTTATACAAAAACACATGGTTATTCAATTTGCATTACCATTAAGGATTTGTACTAGATATGGTTTAATAAATATGTTTGAGAAACACGGG--ATTGTCTAGAACCCTTCCAACTTCATACCTGGATTTTATTTAAATTTTTTGAGGGGAGCATTTGCCTTTGGAGTTCATATTTTCCTCTGGATTAGTTAATTATAATCCTGCTATTTGAAGTCTACTTTAGATATCTCTTTTGAAGTTCTTGATATGTAAGTTTACCCTGTAGACAGAAATGTGGCTTTGAAGAATGACCTTGGACGAGTGTCTTGTAAGTTATTCTGATGATCCTAAACTTGTATAAAGTTTCAAGGCATACTATTTTGACTGAGGTCT…
	Ptychosperma_macarthurii GATAGCTTATACAAAAACACATGGTTATTCAATTTGCATTACCATTAAGGATTTGTACTAGATATGGTTTAATAAATATGTTTGAGAAACACAGGGGGTCGTCTAGAACCCTTCCAACTTCATACCTGGATTTTATTTTAATTTTTTGAGGGGAGCATTTGCCTTTGGAGTTCATATTTTCCTCTGGATTAGTTAATTATAATCCTGCTATTTGAAGTCTACTTAAGATATCTCTTTTGAAGTTCTTGATATGTAAGTTTACCCTGTAGACAGAAATGTGGCTTTGAAGAATGACCTTGGACGAGTGTCTTGTAAGTTATTATGATGATCCTAAACTTGTATAAAGTTTCAAGGCATACTATTTTGACTGAGGT…
	Ptychosperma_micranthum GATAGCTTATACAAAAACACATGGTTATTCAATTTGCATTACCATTAAGGATTTGTACTAGATATGGTTTACTAAATATGTTTGAGAAACACAGGGGGTCGTCTAGAACCCCTCCAACTTCATACCTGGATTTTATTTTAATTTTTTGAGGGGAGCATTTGCCTTTGGAGTTCATATTTTCCTCTGGATTAGTTAATTATAATCCTGCTATTTGAAGTCTACTTTAGATATCTCTTTTGAAGTTCTTGATATGTAAGTTTACCCTGTAGACAGAAATGTGGCTTTGAAGAATGACCTTGGACGAGTGTCTTGTAAGTTTTTCTGATGATCCTAAACTTGTATAAAGTTTCAAGGCATACTATTTTGACCAAGCTC…
	Rhopaloblaste_augusta GATAGCTTATACAAAAACATATGGTTATTCAATTTGCATTACCATTAAGGATTTGTAC-------AGTTTAATAAATATGTTTGAGAAACAT--GGGGTCGTCTAGAACCCCT-CAACTTCGTACCTGGATTTTATTTTAATTGTTTGAGGGGAGCATTTTCCTTTGGAGTTCATATTTTCCCCTGGATTAGTTAATTATAATCCTGCTATTTGAAGTCTACTTTAGATATCTCTTTTGAAGTTCTTGATATGTAAGTTTACCCTGTAGACAGAAATGCGGCCTTGAAGAATGACCTTGGACGAGTGTCTTGTGAGTTATTCCGATGATCCTAAACTTGTATAGAGTTTCAAGGCATTCTATTTTGACTGAGGTCTC…
	Rhopalostylis_baueri GATAGCTTATACAAAAACACATGGTTATTCAATTTGCATTACCATTAAGGATTTGTACTAGATACAGTTTAATAAATATGTTTGAGAAACACAGGGGGTTGTCTAGAACCCTTCCAACTTCATACCTGGATTTTATTTTAA-TTTTTGAGGGGAGCATTTGCCTTTCGAGTTCATATTTTCCTCTGGATTAGTTAATTATAATCCTGCTATTTGAAGTCTACTTTAGATATCTCTTTTGAAGTTCTTGATATGTAAGTTTAGCCTGTAGACAGAAATGTGGCTTTGAAGAATGACCTTGGACGAGTGTCTTGTAAGTTATTCCGATGATCCTAAACTTGTATAAAGTTTCAAGGCATACTATTTTGACTGAGGTCTCT…
	Roscheria_melanochaetes GATAGCTTATACAAAAACACATGGTTATTCAATTTGCATTACCATTAAGGATTTGTACTAGATACGGTTTAATAAATATGTTTGAGAAACACA--GGGTCGTCTAGAACCCTT-CAACTTCATAACTGGATTTTATTTTAATTTTTTGAGGGGAGCA--TGTCTTTGGAGTTCATATTTTCCTCTGGATTAGTTAATTATAATCCTGCTATTTGAAGTCTACATTAGATATCTCTTTTGAAGTTCTTGATATGTAAGTTTGCCCTGTAGGCAGAAATGTGGCTTTGAAGAATGACCTTGGACGAGTGTCTTGTAAGTTATTCCGATGGTCCTAAACTTGTATAAAGTTTCAAGGCATACTATTTTGACTGAGGTC…
	Satakentia_liukiuensis GATAGCTTATGCAAAAACACGCGGTTATTCAATTTGCATTACCATTAAGGATTTGTACTAGATACGGTTTAATAAATATGTTTGAGAAACACAGGGGGTCGTCTAGAACCCTTCTAATTTCATACCTGGTTTTTATTTTAATTTTTTGAGGGGAGCATTTGCCTTTGGAGTTCATATTTTCCTCTGGATTAGTTAATTATAATCCTGCTATTTGAAGTCTACTTTAGATATCTCTTTTGAAGTTCTTGATATGTAAGTTTACCCTATAGACAGAAATGTGGCTTTGAAGAATGACCTTGGACGAGTGTCTTGTAAGTTATTCCGATGATCCTAAACTTGTATAAAGTTTCAAGGCATACTATTTTGACTGAGGTCT…
	Tectiphiala_ferox GATAGCTTATACAAAAACACATGGTTATTCAATTTGCATTACCATCAAGGATTTGTACTAGATACGGTTTAATAAATATGTTTGAGAAACACAGGGGGTCGTCTAGAACCCTT-CAACTTCATAACTGGATTTTATTTTAATTTTTTGAGGGGAGCATTTGCCTTTGGAGTTCATATTTTCCTCTGGATTAGTTAATTATAATCCTGCTATTTGAAGTCTACTTTAGATATCTCTTTTGAAGTTCTTGATATGTAAGTTTTCCCTGTAGACAGAAATGTGGCTTTGAAGCATGACCTTGGACGAGTGTCTTGTAAGTTATTCCGATGATCCTAAACTTGTATAAAGTTTCAAGGCATACTATTTTGACCGAGGTCTCCCCT…
	Trachycarpus_takil GATAGCTTATACAAAAACAGAAGGTTATTCAATTTTCATTACCATTAAGGATTTGTATTAGATATGGTTTAGTTAAT--------------------------TATAATCCTTTCAACTTCATACCTGGATCTGATTT---TCTTTTGAGGGGAGCGTTTGCCTTTGGAGTTCATATTTTCCTCTGGTTTAGTTAATTATAATCCTGTTATTTGAAGTCTACTTTGAATATCTCTTTTGAAGTTCTTGAGATGTAAGTTTACACTGTAGACAGAAACGTGGCTTTGAAGAATGACTTTGGACGAG-----TGTAAGTTATTCTGATGATCCTAAACTTGTAT-AAGTTTCAAGACATACTATTTTGACTAAGGTCTCTTC…
	Veitchia_arecina GATAGCTTATACAAAAACACATGGTTATTCAATTTGCATTACCATTAAGGATTTGTACTAGATATGGTTTAATAAATATGTTTGAGAAACACCGGGGGTCGTCTAGAACCCTTCCAACTTCATACCTGGATTTTATT-TAACTTTTTGAGGGGAGCATTTGCCTTTGGAGTTCATATTTTCCTCTGGATTAGTTAATTATACTCCTGCTATTTGAAGTCTACCTTAGATATCTTTTTTGAAGTTCTTGATATGTAAGTTTACCCTGTAGACAGAAATGTGGCTTTGAAGAATGACCTTGGACGAGTGTCTTGTAAGTTATTCTGATGATCCTAAACTTGTATAAAGTTTCAAGGCATACTATTTTGACTGAGGTTTCTCCTA…
	Verschaffeltia_splendida GATAGCTTAT-CAAAAACACATGGTTATTCAATTTGCATTACCATTAAGGATTTGTACTAGATACGGTTTRATAAATGTGTTTGAGAAACAC--GGGGTCGTCTAGAACCCTT-CAACTTCATAACTGGATTTTATTTTAATTTTTTGAGGGGAGCATTTGTCTTTGGAGTTCATATTTTCCTCTGGATTAGTTAATTATAATCCTGCTATTTGAAGTCTACTTTAGATATCTCTTTTGAAGTTCTTGATATGTAAGTTTACCCTGTAGACAGAAATATGGCTTTGAAGAATGACCTTGGACGAGTGTCTTGTAAGTTATTCCGATGATCCTAAACTTGTATAAAGTTTCAAGGCATACTATTTTGACTGAGGT…
	Wodyetia_bifurcata GATA-------CAAAAACACATGGTTATTCAATTTGCATTACCATTAAGGATTTGTACTAGATATGGTTTAATAAATATGTTTGAGAAACACACGGGGTCGTCTAGAACCCTTCCAACTTCATACCTGGATTTTATTTAAATTTTTTGAGGGGAGCATTTGCCTTTGGAGTTCATATTTTCCTCTGGATTAGTTAATTATAATCCTGCTATTTGAAGTCTACTTTAGATATCTCTTTTGAAGTTCTTGATATGTAAGTTTACCCTGTAGACAGAAATGTGGCTTTGAAGAATGACCTTGGACGAGTGTCTTGTAAGTTATTCTGATGATCCTAAACTTGTATAAAGTTTCAAGGCATACTATTTTGACTGAGGTCTCTCC…
	Acanthophoenix_rubra TCTGCTTGTATTGGTACTATTTACTTTGTTCGTTGGATCAATAGGAATTTCTTTTGATCAAGGAGTAATGGATTTTGATATATTATCGAAATGGTTAACCCCATCCCAAAATCTTTTCCACCCAAATTCGAATTATTCTGTGAATTGGTATGAATTTTTTACAAATTCCATTTTTTCATTAAGTATAGCCATTTTCGGATTATTCATAGCATATATTTTATATGGGTCTGTTTATTCATTTTTCCAGAATTTGGACTTAATTAATTCATTTGTAAAAGGGAGCCCTAAGAGAATTATCTTGGACCAAATAAAAAGTGTTATATACAATTGGTCATATAATCGTGGTTACATAGATATTTTTTATACTAGAGTTTTAGC…
	Actinorhytis_calapparia TCTGCTTGTATTGGTACTATTTACTTTGTTCGTTGGATCAATAGGAATTTCTTTTGATCAAGGAGTAATGGATTTTGATATATTATCGAAATGGTTAACCCCATCCCAAAATCTTTTCTATCCAAATTCGAATTATTCTGTGAATTGGTATGAATTTTTTACAAATTCCATTTTTTCAGTAAGTATAGCCATTTTCGGATTATTCATAGCATATATTTTATATGGGTCTGTTTATTCATTTTTCCAGAATTTGGACTTAATCAATTCATTTGTAAAAGGGAGCCCTAAGAGAATTATCTTGGACCAAATAAAAAGTGTTATATACAATTGGTCATATAATCGTGGTTACATAGATATTTTTTATACTAGAGTTTT…
	Adonidia_merrillii TCTGCTTGTATTGGTACTATTTACTTTGTTCGTTGGATCAATAGGAATTTCTTTTGATCAAGGAGTAATGGATTTTGATATATTATCGAAATGGTTAACCCCATCCCAAAATCTTTTCCATCCAAATTCGAATTATTCTGTGAATTGGTATGAATTTTTTACAAATTCCATTTTTTCAGTAAGTATAGCCATTTTCGGATTATTCATAGCATATATTTTATATGGGTCTGTTTATTCATTTTTCCAGAATTTGGACTTAATCAATTCATTTGTAAAAGGGAGCCCTAAGAGAATTATCTTGGACAAAATAAAAAGTGTTATATACAATTGGTCATATAATCGTGGTTACATAGATATTTTTTATACTAGAGTTTTAGCCA…
	Alsmithia_longipes ????????????????????????????????????????????????????????????????????????????????????????????????????????????????????????????????????????????????????????????????????????????????????????????????????????????????????????????????????????????????????????????????????????????????????????????????????????????????????????????????????????????????????????????????????????????????????????????…
	Archontophoenix_purpurea TCTGCTTGTATTGGTACTATTTACTTTGTTCGTTGGATCAATAGGAATTTCTTTTGATCAAGGAGTAATGGATTTTGATATATTATCGAAATGGTTAACCCCATCCCAAAATCTTTTCCATCCAAATTCGAATTATTCTGTGAATTGGTATGAATTTTTTACAAATTCCATTTTTTCAGTAAGTATAGCCATTTTCGGATTATTCATAGCATATATTTTATATGGGTCTGTTTATTCATTTTTCCAGAATTTGGACTTAATCAATTCATTTGTAAAAGGGAGCCCTAAGAGAATTATCTTGGACCAAATAAAAAGTGTTATATACAATTGGTCATATAATCGTGGTTACATAGATATTTTTTATACTAGAGTTT…
	Areca_vestiaria TCTGCTTGTATTGGTACTATTTACTTTGTTCGTTGGATCAATAGGAATTTCTTTTGATCAAGGAGTAATGGATTTGGATATATTATCGAAATGGTTAACCCCATCCCAAAATCTTTTCCATCAAAATTCGAATTATTCTGTGAATTGGTATGAATTTTTTACAAATTCCATTTTTTCAGTAAGTATAGCCATTTTCGGATTATTCATAGCATATATTTTATATGGGTCTGTTTATTCATTTTTCCAGAATTTGGACTTAATCAATTCATTTGTAAAAGGGAGCCCTAAGAGAATTATCTTGGACCAAATAAAAAGTGTTATATACAATTGGTCATATAATCGTGGTTACATAGATATTTTTTATACTAGAGTTTTGGCCATGG…
	Arenga_pinnata ????????????????????????????????????????????????????????????????????????????????????????????????????????????????????????????????????????????????????????????????????????????????????????????????????????????????????????????????????????????????????????????????????????????????????????????????????????????????????????????????????????????????????????????????????????????????????????????????…
	Arenga_wightii ????????????????????????????????????????????????????????????????????????????????????????????????????????????????????????????????????????????????????????????????????????????????????????????????????????????????????????????????????????????????????????????????????????????????????????????????????????????????????????????????????????????????????????????????????????????????????????????????…
	Balaka_seemannii TCTGCTTGTATTGGTACTATTTACTTTGTTCGTTGGATCAATAGGAATTTCTTTTGATCAAGGAGTAATGGATTTTGATATATTATCGAAATGGTTAACCCCATCCCAAAATCTTTTCCATCCAAATTCGAATTATTCTGTGAATTGGTATGAATTTTTTACAAATTCCATTTTTTCAGTAAGTATAGCCATTTTCGGATTATTCATAGCATATATTTTATATGGGTCTGTTTATTCATTTTTCCAGAATTTGGACTTAATCAATTCATTTGTAAAAGGGAGCCCTAAGAGAATTATCTTGGACCAAATAAAAAGTGTTATATACAATTGGTCATATAATCGTGGTTACATAGATATTTTTTATACTAGAGTTTTAGCCATG…
	Basselinia_velutina TCTGCTTGTATTGGTACTATTTACTTTGTTCGTTGGATCAATAGGAATTTCTTTTGATCAAGGAGTAATGGATTTTGATATATTATCGAAATGGTTAACCCCATCCCAAAATCTTTTCCATCCAAATTCGAATTATTCTGTGAATTGGTATGAATTTTTTACAAATTCCATTTTTTCAGTAAGTATAGCCATTTTCGGATTATTCATAGCATATATTTTATATGGGTCTGTTTATTCATTTTTCCAGAATTTGGACTTAATCAATTCATTTGTAAAAGGGAGCCCTAAGAGAATTATCTTGGACCAAATAAAAAGTGTTATATACAATTGGTCATATAATCGTGGTTACATAGATATTTTTTATACTAGAGTTTTAGCC…
	Bentinckia_condapanna ?????????????????????????????????????????????????????????????????????????????????????????????????????????????????????????????????????????????????????????????????????????????????????????????????????????????????????????????????????????????????????????????????????????????????????????????????????????????????????????????????????????????????????????????????????????????????????????…
	Bentinckia_nicobarica TCTGCTTGTATTGGTACTATTTACTTTGTTCGTTGGATCAATAGGAATTTCTTTTGATCAAGGAGTAATGGATTTTGATATATTATCGAAATGGTTAACCCCATCCCAAAATCTTTTCCATCCAAATTCGAATTATTCTGTGAATTGGTATGAATTTTTTACAAATTCCATTTTTTCAGTAAGTATAGCCATTTTCGGATTATTCATAGCATATATTTTATATGGGTCTGTTTATTCATTTTTCCAGAATTTGGACTTAATCAATTCATTTGTAAAAGGGAGCCCTAAGAGAATTATCTTGGACAAAATAAAAAGTGTTATATACAATTGGTCATATAATCGTGGTTACATAGATATTTTTTATACTAGAGTTTTAG…
	Brassiophoenix_schumannii TCTGCTTGTATTGGTACTATTTACTTTGTTCGTTGGATCAATAGGAATTTCTTTTGATCAAGGAGTAATGGATTTTGATATATTATCGAAATGGTTAACCCCATCCCAAAATCTTTTCCATCCAAATTCGAATTATTCTGTGAATTGGTATGAATTTTTTACAAATTCCATTTTTTCAGTAAGTATAGCCATTTTCGGATTATTCATAGCATATATTTTATATGGGTCTGTTTATTCATTTTTCCAGAATTTGGACTTAATCAATTCATTTGTAAAAGGGAGCCCTAAGAGAATTATCTTGGACCAAATAAAAAGTGTTATATACAATTGGTCATATAATCGTGGTTACATAGATATTTTTTATACTAGAGTT…
	Burretiokentia_vieillardii TCTGCTTGTATTGGTACTATTTACTTTGTTCGTTGGATCAATAGGAATTTCTTTTGATCAAGGAGTAATGGATTTTGATATATTATCGAAATGGTTAACCCCATCCAAAAATCTTTTCCATCCAAATTCGAATTATTCTGTGAATTGGTATGAATTTTTTACAAATTCCATTTTTTCAGTAAGTATAGCCATTTTCGGATTATTCATAGCATATATTTTATATGGGTCTGTTTATTCATTTTTCCAGAATTTGGACTTAATCAATTCATTTGTAAAAGGGAGCCCTAAGAGAATTATCTTGGACCAAATAAAAAGTGTTATATACAATTGGTCATATAATCGTGGTTACATAGATATTTTTTATACTAGAGT…
	Carpentaria_acuminata TCTGCTTGTATTGGTACTATTTACTTTGTTCGTTGGATCAATAGGAATTTCTTTTGATCAAGGAGTAATGGATTTTGATATATTATCGAAATGGTTAACCCCATCCCAAAATCTTTTCCATCCAAATTCGAATTATTCTGTGAATTGGTATGAATTTTTTACAAATTCCATTTTTTCAGTAAGTATAGCCATTTTCGGATTATTCATAGCATATATTTTATATGGGTCTGTTTATTCATTTTTCCAGAATTTGGACTTAATCAATTCATTTGTAAAAGGGAGCCCTAAGAGAATTATCTTGGACCAAATAAAAAGTGTTATATACAATTGGTCATATAATCGTGGTTACATAGATATTTTTTATACTAGAGTTTTAG…
	Carpoxylon_macrospermum TCTGCTTGTATTGGTACTATTTACTTTGTTCGTTGGATCAATAGGAATTTCTTTTGATCAAGGAGTAATGGATTTTGATATATTATCGAAATGGTTAACCCCATCCCAAAATCTTTTCCATCCAAATTCGAATTATTCTGTGAATTGGTATGAATTTTTTACAAATTCCATTTTTTCAGTAAGTATAGCCATTTTCGGATTATTCATAGCATATATTTTATATGGGTCTGTTTATTCATTTTTCCAGAATTTGGACTTAATCAATTCATTTGTAAAAGGGAGCCCTAAGAGAATTATCTTGGACCAAATAAAAAGTGTTATATACAATTGGTCATATAATCGTGGTTACATAGATATTTTTTATACTAGAGTTTT…
	Chambeyronia_macrocarpa TCTGCTTGTATTGGTACTATTTACTTTGTTCGTTGGATCAATAGGAATTTCTTTTGATCAAGGAGTAATGGATTTTGATATATTATCGAAATGGTTAACCCCATCCCAAAATCTTTTCCATCCAAATTCGAATTATTCTGTGAATTGGTATGAATTTTTTACAAATTCCATTTTTTCAGTAAGTATAGCCATTTTCGGATTATTCATAGCATATATTTTATATGGGTCTGTTTATTCATTTTTCCAGAATTTGGACTTAATCAATTCATTTGTAAAAGGGAGCCCTAAGAGAATTATCTTGGACCAAATAAAAAGTGTTATATACAATTGGTCATATAATCGTGGTTACATAGATATTTTTTATACTAGAGTTTT…
	Clinosperma_bracteale TCTGCTTGTATTGGTACTATTTACTTTGTTCGTTGGATCAATAGGAATTTCTTTTGATCAAGGAGTAATGGATTTTGATATATTATCGAAATGGTTAACCCCATCCCAAAATCTTTTCCATCCAAATTCGAATTATTCTGTGAATTGGTATGAATTTTTTACAAATTCCATTTTTTCAGTAAGTATAGCCATTTTCGGATTATTCATAGCATATATTTTATATGGGTCTGTTTATTCATTTTTCCAAAATTTGGACTTAATCAATTCATTTGTAAAAGGGAGCCCTAAGAGAATTATCTTGGACCAAATAAAAAGTGTTATATACAATTGGTCATATAATCGTGGTTACATAGATATTTTTTATACTAGAGTTTTAG…
	Clinostigma_savoryanum TCTGCTTGTATTGGTACTATTTACTTTGTTCGTTGGATCAATAGGAATTTCTTTTGATCAAGGAGTAATGGATTTTGATATATTATCGAAATGGTTAACCCCATCCCAAAATCTTTTTCATCCAAATTCGAATTATTCTGTGAATTGGTATGAATTTTTTACAAATTCCATTTTTTCAGTAAGTATAGCCATTTTCGGATTATTCATAGCATATATTTTATATGGGTCTGTTTATTCATTTTTCCAGAATTTGGACTTAATCAATTCATTTGTAAAAGGGAGCCCTAAGAGAATTATCTTGGACCAAATAAAAAGTGTTATATACAATTGGTCATATAATCGCGGTTACATAGATATTTTTTATACTAGAGTTTTA…
	Cyphokentia_macrostachya TCTGCTTGTATTGGTACTATTTACTTTGTTCGTTGGATCAATAGGAATTTCTTTTGATCAAGGAGTAATGGATTTTGATATATTATCGAAATGGTTAACCCCATCCCAAAATCTTTTCCATCCAAATTCGAATTATTCTGTGAATTGGTATGAATTTTTTACAAATTCCATTTTTTCAGTAAGTATAGCCATTTTCGGATTATTCATAGCATATATTTTATATGGGTCTGTTTATTCATTTTTCCAGAATTTGGACTTAATCAATTCATTTGTAAAAGGGAGCCCTAAGAGAATTATCTTGGACCAAATAAAAAGTGTTATATACAATTGGTCATATAATCGTGGTTACATAGATATTTTTTATACTAGAGTTT…
	Cyphophoenix_nucele TCTGCTTGTATTGGTACTATTTACTTTGTTCGTTGGATCAATAGGAATTTCTTTTGATCAAGGAGTAATGGATTTTGATATATTATCGAAATGGTTAACCCCATCCAAAAATCTTTTCCATCCAAATTCGAATTATTCTGTGAATTGGTATGAATTTTTTACAAATTCCATTTTTTCAGTAAGTATAGCCATTTTCGGATTATTCATAGCATATATTTTATATGGGTCTGTTTATTCATTTTTCCAGAATTTGGACTTAATCAATTCATTTGTAAAAGGGAGCCCTAAGAGAATTATCTTGGACCAAATAAAAAGTGTTATATACAATTGGTCATATAATCGTGGTTACATAGATATTTTTTATACTAGAGTTTTAGCC…
	Cyphosperma_balansae TCTGCTTGTATTGGTACTATTTACTTTGTTCGTTGGATCAATAGGAATTTCTTTTGATCAAGGAGTAATGGATTTTGATATATTATCGAAATGGTTAACCCCATCCCAAAATCTTTTCCATCCAAATTCGAATTATTCTGTGAATTGGTATGAATTTTTTACAAATTCCATTTTTTCAGTAAGTATAGCCATTTTCGGATTATTCATAGCATATATTTTATATGGGTCTGTTTATTCATTTTTCCAGAATTTGGACTTAATCAATTCATTTGTAAAAGGGAGCCCTAAGAGAATTATCTTGGACCAAATAAAAAGTGTTATATATAATTGGTCATATAATCGTGGTTACATAGATATTTTTTATACTAGAGTTTTAGC…
	Cyrtostachys_renda TCTGCTTGTATTGGTATTATTTACTTTGTTCGTTGGATCAATAGGAATTTCTTTTGATCAAGAAGTAATGGATTTTGATATATTATCGAAATGGTTAACCCCATCCCAAAATCTTTTCCATCCAAATTCGAATTATTCTGTGAATTGGTATGAATTTTTTACAAATTCCATTTTTTCAGTAAGTATAGCCATTTTCGGATTATTCATAGCATATATTTTATATGGGTCTGTTTATTCATTTTTCCAGAATTTGGACTTAATCAATTCATTTGTAAAAGGGAGCCCTAAGAGAATTATCTTGGACCAAATAAAAAGTGTTATATACAATTGGTCATATAATCGTGGTTACATAGATATTTTTTATACTAGAGTTTTAGCCA…
	Deckenia_nobilis TCTGCTTGTATTGGTACTATTTACTTTGTTCGTTGGATCAATAGGAATTTCTTTTGATCAAGGAGTAATGGATTTTGATATATTATCGAAATGGTTAACCCCATCCCAAAATCCTTTCCATCCAAATTCGAATTATTCTGTGAATTGGTATGAATTTTTTACAAATTCCATTTTTTCATTAAGTATAGCCATTTTCGGATTATTCATAGCATATATTTTATATGGGTCTGTTTATTCATTTTTCCAGAATTTGGACTTAATTAATTCATTTGTAAAAGGGAGCCCTAAGAGAATTATCTTGGACCAAATAAAAGGTGTTATATACAATTGGTCATATAATCGTGGTTACATAGATATTTTTTATACTAGAGTTTTAGCCATG…
	Dictyosperma_album TCTGCTTGTATTGGTACTATTTACTTTGTTCGTTGGATCAATAGGAATTTCTTTTGATCGAGGAGTAATGGATTTTGATATATTATCGAAATGGTTAACCCCATCCAAAAATCTTTTCCATCAAAATTCGAATTATTCTGTGAATTGGTATGAATTTTTTACAAATTCCATTTTTTCAGTAAGTATAGCCATTTTCGGATTATTCATAGCATATATTTTATATGGGTCTGTTTATTCATTTTTCCAGAATTTGGACTTAATCAATTCATTTGTAAAAGGGAGCCCTAAGAGAATTATCTTGGACCAAATAAAAAGTGTTATATACAATTGGTCATATAATCGTGGTTACATAGATATTTTTTATACTAGAGTTTTAGCCA…
	Dransfieldia_micrantha TCTGCTTGTATTGGTACTATTTACTTTGTTCGTTGGATCAATAGGAATTTCTTTTGATCAAGGAGTAATGTATTTTGATATATTATCGAAATGGTTAACCCCATCCCAAAATCTTTTCCATCCAAATTCGAATTATTCTGTGAATTGGTATGAATTTTTTACAAATTCCATTTTTTCAGTAAGTATAGCCATTTTCGGATTATTCATAGCATATATTTTATATGGGTCTGTTTATTCATTTTTCCAGAATTTGGACTTAATCAATTCATTTGTAAAAGGGAGCCCTAAGAGAATTATCTTGGACCAAATAAAAAGTGTTATATACAATTGGTCATATAATCGTGGTTACATAGATATTTTTTATACTAGAGTTTTA…
	Drymophloeus_beguinii TCTGCTTGTATTGGTACTATTTACTTTGTTCGTTGGATCAATAGGAATTTCTTTTGATCAAGGAGTAATGGATTTTGATATATTATCGAAATGGTTAACCCCATCCAAAAATCTTTTCCATCCAAATTCGAATTATTCTGTGAATTGGTATGAATTTTTTACAAATTCCATTTTTTCAGTAAGTATAGCCATTTTCGGATTATTCATAGCATATATTTTATATGGGTCTGTTTATTCATTTTTCCAGAATTTGGACTTAATCAATTCATTTGTAAAAGGGAGCCCTAAGAGAATTATCTTGGACAAAATAAAAAGTGTTATATACAATTGGTCATATAATCGCGGTTACATAGATATTTTTTATACTAGAGTTTTAG…
	Dypsis_lutescens TCTGCTTGTATTGGTACTATTTACTTTGTTCGTTGGATCAATAGGAATTTCTTTTGATCAAGGAGTAATGGATTTTGATATATTATCGAAATGGTTAACCCCATCCCAAAATCTTTTCCATCCAAATTCGAATTATTCTGTGAATTGGTATGAATTTTTTACAAATTCCATTTTTTCAGTAAGTATAGCCATTTTCGGATTATTCATAGCATATATTTTATATGGGTCTGTTTATTCATTTTTCCAGAATTTGGACTTAATCAATTCATTTGTAAAAGGGAGCCCTAAGAGAATTATCTTGGACCAAATAAAAAGTGTTATATACAATTGGTCATATAATCGTGGTTACATAGATATTTTTTATACTAGAGTTTTAGCCATG…
	Gronophyllum_chaunostachys ????????????????????????????????????????????????????????????????????????????????????????????????????????????????????????????????????????????????????????????????????????????????????????????????????????????????????????????????????????????????????????????????????????????????????????????????????????????????????????????????????????????????????????????????????????????????????…
	Gulubia_costata ???????????????????????????????????????????????????????????????????????????????????????????????????????????????????????????????????????????????????????????????????????????????????????????????????????????????????????????????????????????????????????????????????????????????????????????????????????????????????????????????????????????????????????????????????????????????????????????????…
	Gulubia_macrospadix ???????????????????????????????????????????????????????????????????????????????????????????????????????????????????????????????????????????????????????????????????????????????????????????????????????????????????????????????????????????????????????????????????????????????????????????????????????????????????????????????????????????????????????????????????????????????????????????…
	Hedyscepe_canterburyana TCTGCTTGTATTGGTACTATTTACTTTGTTCGTTGGATCAATAGGAATTTCTTTTGATCGAGGAGTAATGGATTTTGATATATTATCGAAATGGTTAACCCCATCCCAAAATCTTTTCCATCCAAATTCGAATTATTCTGTGAATTGGTATGAATTTTTTACAAATTCCATTTTTTCAGTAAGTATAGCCATTTTCGGATTATTCATAGCATATATTTTATATGGGTCTGTTTATTCATTTTTCCAGAATTTGGACTTAATCAATTCATTTGTAAAAGGGAGCCCTAAGAGAATTATCTTGGACCAAATAAAGAGTGTTATATACAATTGGTCATATAATCGTGGTTACATAGATATTTTTTATACTAGAGTTTT…
	Heterospathe_elata TCTGCTTGTATTGGTACTATTTACTTTGTTCGTTGGATCAATAGGAATTTCTTTTGATCAAGGAGTAATGGATTTTGATATATTATCGAAATGGTTAACCCCATCCAAAAATCTTTTCCATCCAAATTCGAATTATTCTGTGAATTGGTATGAATTTTTTACAAATTCCATTTTTTCAGTAAGTATAGCCATTTTTGGATTATTCATAGCATATATTTTATATGGGTCTGTTTATTCATTTTTCCAGAATTTGGACTTAATCAATTCATTTGTAAAAGGGAGCCCTAAGAGAATTATCTTGGACAAAATAAAAAGTGTTATATACAATTGGTCATATAATCGTGGTTACATAGATATTTTTTATACTAGAGTTTTAGCCA…
	Heterospathe_longipes TCTGCTTGTATTGGTACTATTTACTTTGTTCGTTGGATCAATAGGAATTTCTTTTGATCAAGGAGTAATGGATTTTGATATATTATCGAAATGGTTAACCCCATCCCAAAATCTTTTCCATCCAAATTCGAATTATTCTGTGAATTGGTATGAATTTTTTACAAATTCCATTTTTTCAGTAAGTATAGCCATTTTTGGATTATTCATAGCATATATTTTATATGGGTCTGTTTATTCATTTTTCCAGAATTTGGACTTAATCAATTCATTTGTAAAAGGGAGCCCTAAGAGAATTATCTTGGACCAAATAAAAAGTGTTATATACAATTGGTCATATAATCGTGGTTACATAGATATTTTTTATACTAGAGTTTTAG…
	Howea_forsteriana TCTGCTTGTATTGGTACTATTTACTTTGTTCGTTGGATCAATAGGAATTTCTTTTGATCAAGGAGTAATGGATTTTGATATATTATCGAAATGGTTAACCCCATCCCAAAATCTTTTCCATCCAAATTCGAATTATTCTGTGAATTGGTATGAATTTTTTACAAATTCCATTTTTTCAGTAAGTATAGCCATTTTCGGATTATTCATAGCATATATTTTATATGGGTCTGTTTATTCATTTTTCCAGAATTTGGACTTAATCAATTCATTTGTAAAAGGGAGCCCTAAGAGAATTATCTTGGACCAAATCAAAAGTGTTATATACAATTGGTCATATAATCGTGGTTACATAGATATTTTTTATACTAGAGTTTTAGCCAT…
	Hydriastele_chaunostachys TCTGCTTGTATTGGTACTATTTACTTTGTTCATTGGATCAATAGGAATTTCTTTTGATCAAGGAGTAATGGATTTTGATATATTATCGAAATGGTTAACCCCATCCCAAAATCTTTTTCATCCAAATTCGAATTATTCTGTGAATTGGTATGAATTTTTTACAAATTCCATTTTTTCAGTAAGTATAGCCATTTTCGGATTATTCATAGCATATATTTTATATGGGTCTGTTTATTCATTTTTCCAGAATTTGGACTTAATCAATTCATTTGTAAAAGGGAGCCCTAAGAGAATTATCTTGGACCAAATAAAAAGTGTTATATACAATTGGTCATATAATCGTGGTTACATAGATATTTTTTATACTAGAGTT…
	Hydriastele_microspadix TCTGCTTGTATTGGTACTATTTACTTTGTTCGTTGGATCAATAGGAATTTCTTTTGATCAAGGAGTAATGGATTTTGATATATTATCGAAATGGTTAACCCCATCCAAAAATCTTTTTCATCCAAATTCGAATTATTCTGTGAATTGGTATGAATTTTTTACAAATTCCATTTTTTCAGTAAGTATAGCCATTTTCGGATTATTCATAGCATATATTTTATATGGGTCTGTTTATTCATTTTTCCAGAATTTGGACTTAATCAATTCATTTGTAAAAGGGAGCCCTAAGAGAATTATCTTGGACCAAATAAAAAGTGTTATATACAATTGGTCATATAATCGTGGTTACATAGATATTTTTTATACTAGAGTTTT…
	Hyphaene_dichotoma ????????????????????????????????????????????????????????????????????????????????????????????????????????????????????????????????????????????????????????????????????????????????????????????????????????????????????????????????????????????????????????????????????????????????????????????????????????????????????????????????????????????????????????????????????????????????????????????…
	Iguanura_wallichiana TCTGCTTGTATTGGTACTATTTACTTTGTTCGTTGGATCAATAGGAATTTCCTTTGATCAAGGAGTAATGGATTTGGATATATTATCGAAATGGTTAACCCCATCCCAAAATCTTTTCCATCCAAATTCGAATTATTCTGTGAATTGGTATGAATTTTTTACAAATTCCATTTTTTCAGTAAGTATAGCCATTTTCGGATTATTCATAGCATATATTTTATATGGGTCTGTTTATTCATTTTTCCAGAATTTGGACTTAATCAATTCATTTGTAAAAGGGAGCCCTAAGAGAATTATCTTGGACCAAATAAAAAGTGTTATATACGATTGGTCATATAATCGTGGTTACATAGATATTTTTTATACTAGAGTTTTAGC…
	Kentiopsis_oliviformis TCTGCTTGTATTGGTACTATTTACTTTGTTCGTTGGATCAATAGGAATTTCTTTTGATCAAGGAGTAATGGATTTTGATATATTATCGAAATGGTTAACCCCATCCCAAAATCTTTTCCATCCAAATTCGAATTATTCTGTGAATTGGTATGAATTTTTTACAAATTCCATTTTTTCAGTAAGTATAGCCATTTTCGGATTATTCATAGCATATATTTTATATGGGTCTGTTTATTCATTTTTCCAGAATTTGGACTTAATCAATTCATTTGTAAAAGGGAGCCCTAAGAGAATTATCTTGGACCAAATAAAAAGTGTTATATACAATTGGTCATATAATCGTGGTTACATAGATATTTTTTATACTAGAGTTTTA…
	Laccospadix_australasica TCTGCTTGTATTGGTACTATTTACTTTGTTCGTTGGATCAATAGGAATTTCTTTTGATCAAGGAGTAATGGATTTTGATATATTATCGAAATGGTTAACCCCATCCCAAAATCTTTTCCATCCAAATTCGAATTATTCTGTGAATTGGTATGAATTTTTTACAAATTCCATTTTTTCAGTAAGTATAGCCATTTTCGGATTATTCATAGCATATATTTTATATGGGTCTGTTTATTCATTTTTCCAGAATTTGGACTTAATCAATTCATTTGTAAAAGGGAGCCCTAAGAGAATTATCTTGGACCAAATAAAAAGTGTTATATACAATTGGTCATATAATCGTGGTTACATAGATATTTTTTATACTAGAGTTT…
	Lemurophoenix_halleuxii TCTGCTTGTATTGGTACTATTTACTTTGTTCGTTGGATCAATAGGAATTTCTTTTGATCAAGGAGTTATGGATTTTGATATATTATCGAAATGGTTAACCCCATCCAAAAATCTTTTCCATCCAAATTCGAATTATTCTGTGAATTGGTATGAATTTTTTACAAATTCCATTTTTTCAGTAAGTATAGCCATTTTCGGATTATTCATAGCATATATTTTATATGGGTCTGTTTATTCATTTTTCCAGAATTTGGACTTAATCAATTCATTTGTAAAAGGGAGCCCTAAGAGAATTATCTTGGACCAAATAAAAAGTTTTATATACAATTGGTCATATAATCGTGGTTACATAGATATTTTTTATACTAGAGTTTT…
	Linospadix_monostachya TCTGCTTGTATTGGTACTATTTACTTTGTTCGTTGGATCAATAGGAATTTCTTTTGATCAAGGAGTAATGGATTTTGATATATTATCGAAATGGTTAACCCCATCCCAAAATCTTTTCCATCCAAATTCGGATTATTCTGTGAATTGGTATGAATTTTTTACAAATTCCATTTTTTCAGTAAGTATAGCCATTTTCGGATTATTCATAGCATATATTTTATATGGGTCTGTTTATTCATTTTTCCAGAATTTGGACTTAATCAATTCATTTGTAAAAGGGAGTCCTAAGAGAATTATCTTGGACCAAATCAAAAGTGTTATATACAATTGGTCATATAATCGTGGTTACATAGATATTTTTTATACTAGAGTTTTA…
	Loxococcus_rupicola TCTGCTTGTATTGGTACTATTTACTTTGTTCGTTGGATCAATAGGAATTTCTTTTGATCAAGGAGTAATGGATTTTGATATATTATCGAAATGGTTAACCCCATCCCAAAATCTTTTCCATCCAAATTCGAATTATTCTGTGAATTGGTATGAATTTTTTACAAATTCCATTTTTTCAGTAAGTATAGCCATTTTCGGATTATTCATAGCATATATTTTATATGGGTCTGTTTATTCATTTTTCCAGAATTTGGACTTAATCAATTCATTTGTAAAAGAGAGCCCTAAGAGAATCATCTTGGACCAAATAAAAAGTGTTATATACAATTGGTCATATAATCGTGGTTACATAGATATTTTTTATACTAGAGTTTTAGCC…
	Manjekia_maturbongsii TCTGCTTGTATTGGTACTATTTACTTTGTTCGTTGGATCAATAGGAATTTCTTTTGATCAAGGAGTAATGGATTTTGATATATTATCGAAATGGTTAACCCCATCCCAAAATCTTTTCCATCCAAATTCGAATTATTCTGTGAATTGGTATGAATTTTTTACAAATTCCATTTTTTCAGTAAGTATAGCCATTTTCGGATTATTCATAGCATATATTTTATATGGGTCTGTTTATTCATTTTTCCAGAATTTGGACTTAATCAATTCATTTGTAAAAGGGAGCCCTAAGAGAATTATCTTGGACCAAATAAAAAGTGTTATATACAATTGGTCATATAATCGTGGTTACATAGATATTTTTTATACTAGAGTTTTAG…
	Marojejya_insignis CCTGCTTGTATTGGTACTATTTACTTTGTTCGTTGGATCAATAGGAATTTCTTTTGATCAAGGAGTAATGGATTTTGATATATTATCGAAATGGTTAACCCCATCCCAAAATCTTTTCCATCCAAATTCGAATTATTCTGTGAATTGGTATGAATTTTTTACAAATTCCATTTTTTCAGTAAGTATAGCCATTTTCGGATTATTCATAGCATATATTTTATATGGGTCTGTTTATTCATTTTTCCAAAATTTGGACTTAATCAATTCATTTGTAAAAGGGAGCCCTAAGAGAATTATCTTGGACAAAATAAAAAGTTTTATATACAATTGGTCATATAATCGTGGTTACATAGATATTTTTTATACTAGAGTTTTAGCCA…
	Nenga_pumila TCTGCTTGTATTGGTACTATTTACTTTGTTCGTTGGATCAATAGGAATTTCTTTTGATCAAGGAGTAATGGATTTTGATATATTATCGAAATGGTTAACCCCATCCAAAAATCTTTTCCATCAAAATTCGAATTATTCTGTGAATTGGTATGAATTTTTTACAAATTCCATTTTTTCAGTAAGTATAGCCATTTTCGGATTATTCATAGCATATATTTTATATGGGTCTGTTTATTCATTTTTCCAGAATTTGGACTTAATCAATTCATTTGTAAAAGGGAGCCCTAAGAGAATTATCTTGGACCAAATAAAAAGTGTTATATACAATTGGTCATATAATCGTGGTTACATAGATATTTTTTATACTAGAGTTTTAGCCATGGGTA…
	Neoveitchia_storckii TCTGCTTGTATTGGTACTATTTACTTTGTTCGTTGGATCAATAGGAATTTCTTTTGATCAAGGAGTAATGGATTTTGATATATTATCGAAATGGTTAACCCCATCCCAAAATCTTTTCCATCCAAATTCGAATTATTCTGTGAATTGGTATGAATTTTTTACAAATTCCATTTTTTCAGTAAGTATAGCCATTTTCGGATTATTCATAGCATATATTTTATATGGGTCTGTTTATTCATTTTTCCAGAATTTGGACTTAATCAATTCATTTGTAAAAGGGAGCCCTAAGAGAATTATCTTGGACCAAATAAAAAGTGTTATATACAATTGGTCATATAATCGTGGTTACATAGATATTTTTTATACTAGAGTTTTAGC…
	Nephrosperma_vanhoutteanum TTTGCTTGTATTGGTACTATTTACTTTGTTCGTTGGATCAATAGGAATTTCTTTTGATCAAGGAGTAATGGATTTTGATATATTATCGAAATGGTTAACCCCATCCCAAAATCTTTTCCATCCAAATTCGAATTATTCTGTGAATTGGTATGAATTTTTTACAAATTCCATTTTTTCAGTAAGTATAGCCATTTTCGGATTATTCATAGCATATATTTTATATGGGTCTGTTTATTCATTTTTTCAGAATTTGGACTTAATCAATTCATTTGTAAAAGGGAGCCCTAAGAGAATTATCTTGGACCAAATAAAAAGTGTTATATACAATTGGTCATATAATCGTGGTTACATAGATATTTTTTATACTAGAGT…
	Normanbya_normanbyi TCTGCTTGTATTGGTACTATTTACTTTGTTCGTTGGATCAATAGGAATTTCTTTTGATCAAGGAGTAATGGATTTTGATATATTATCGAAATGGTTAACCCCATCCCAAAATCTTTTCCATCCAAATTCGAATTATTCTGTGAATTGGTATGAATTTTTTACAAATTCCATTTTTTCAGTAAGTATAGCCATTTTCGGATTATTCATAGCATATATTTTATATGGGTCTGTTTATTCATTTTTCCAGAATTTGGACTTAATCAATTCATTTGTAAAAGGGAGCCCTAAGAGAATTATCTTGGACCAAATAAAAAGTGTTATATACAATTGGTCATATAATCGTGGTTACATAGATATTTTTTATACTAGAGTTTTAGCC…
	Oncosperma_tigillarum TCTGCTTGTATTGGTACTATTTACTTTGTTCGTTGGATCAATAGGAATTTCTTTTGATCAAGGAGTAATGGATTTTGATATATTATCGAAATGGTTAACCCCATCCCAAAATCTTTTCCATCCAAATTCGAATTATTCTGTGAATTGGTATGAATTTTTTACAAATTCCATTTTTTCATTAAGTATAGCCATTTTCGGATTATTCATAGCATATATTTTATATGGGTCTGTTTATTCATTTTTCCAGAATTTGGACTTAATCAATTCATTTGTAAAAGGGAGCCCTAAGAGAATTATCTTGGACCAAATAAAAAGTGTTATATACAATTGGTCATATAATCGTGGTTACATAGATATTTTTTATACTAGAGTTTTAG…
	Phoenicophorium_borsigianum TTTGCTTGTATTGGTACTATTTACTTTGTTCGTTGGATCAATAGGAATTTCTTTTGATCAAGGAGTAATGGATTTTGATATATTATCGAAATGGTTAACCCCATCCAAAAATCTTTTCCATCCAAATTCGAATTATTCTTTGAATTGGTATGAATTTTTTACAAATTCCATTTTTTCAGTAAGTATAGCCATTTTCGGATTATTCATAGCATATATTTTATATGGGTCTGTTTATTCATTTTTTCAGAATTTGGACTTAATCAATTCATTTGTAAAAGGGAGCCCTAAGAGAATTATCTTGGACCAAATAAAAAGTGTTATATACAATTGGTCATATAATCGTGGTTACATAGATATTTTTTATACTAGAG…
	Physokentia_rosea TCTGCTTGTATTGGTACTATTTACTTTGTTCGTTGGATCAATAGGAATTTCTTTTGATCAAGGAGTAATGGATTTTGATATATTATCGAAATGGTTAACCCCATCCAAAAATCTTTTCCATCCAAATTCGAATTATTCTGTGAATTGGTATGAATTTTTTACAAATTCCATTTTTTCAGTAAGTATAGCCATTTTCGGATTATTCATAGCATATATTTTATATGGGTCTGTTTATTCATTTTTCCAGAATTTGGACTTAATCAATTCATTTTTAAAAGGGAGCCCTAAGAGAATTATCTTGGACCAAATAAAAAGTGTTATATACAATTGGTCATATAATCGTGGTTACATAGATATTTTTTATACTAGAGTTTTAGCCAT…
	Pinanga_coronata TCTGCTTGTATTGGTACTATTTACTTTGTTCGTTGGATCAATAGGAATTTCTTTTGATCAAGGAGTAATGGATTTTGATATATTATCGAAATGGTTAACCCCATCCCAAAATCTTTTCCATCCAAATTCGAATTATTCTGTGAATTGGTATGAATTTTTTACAAATTCCATTTTTTCAGTAAGTATAGCCATTTTCGGATTATTCATAGCATATATTTTATATGGGTCTGTTTATTCATTTTTCCAGAATTTGGACTTAATCAATTCATTTGTAAAAGGGAGCCCTAAGAGAATTATCTTGGACCAAATAAAAAGTGTTATATACAATTGGTCATATAATCGTGGTTACATAGATATTTTTTATACTAGAGTTTTAGCCATG…
	Ponapea_ledermanniana TCTGCTTGTATTGGTACTATTTACTTTGTTCGTTGGATCGATAGGAATTTCTTTTGATCAAGGAGTAATGGATTTTGATATATTATCGAAATGGTTAACCCCATCCCAAAATCTTTTCCATCCAAATTCGAATTATTCTGTGAATTGGTATGAATTTTTTACAAATTCCATTTTTTCAGTAAGTATAGCCATTTTCGGATTATTCATAGCATATATTTTATATGGGTCTGTTTATTCATTTTTCCAGAATTTGGACTTAATCAATTCATTTGTAAAAGGGAGCCCTAAGAGAATTATCTTGGACCAAATAAAAAGTGTTATATACAATTGGTCATATAATCGTGGTTACATAGATATTTTTTATACTAGAGTTTTAG…
	Ptychococcus_paradoxus TCTGCTTGTATTGGTACTATTTACTTTGTTCGTTGGATCAATAGGAATTTCTTTTGATCAAGGAGTAATGGATTTTGATATATTATCGAAATGGTTAACCCCATCCCAAAATCTTTTCCATCCAAATTCGAATTATTCTGTGAATTGGTATGAATTTTTTACAAATTCCATTTTTTCAGTAAGTATAGCCATTTTCGGATTATTCATAGCATATATTTTATATGGGTCTGTTTATTCATTTTTCCAGAATTTGGACTTAATCAATTCATTTGTAAAAGGGAGCCCTAAGAGAATTATCTTGGACCAAATAAAAAGTGTTATATACAATTGGTCATATAATCGTGGTTACATAGATATTTTTTATACTAGAGTTTTA…
	Ptychosperma_macarthurii TCTGCTTGTATTGGTACTATTTACTTTGTTCGTTGGATCAATAGGAATTTCTTTTGATCAAGGAGTAATGGATTTTGATATATTATCGAAATGGTTAACCCCATCCCAAAATCTTTTCCATCCAAATTCGAATTATTCTGTGAATTGGTATGAATTTTTTACAAATTCCATTTTTTCAGTAAGTATAGCCATTTTCGGATTATTCATAGCATATATTTTATATGGGTCTGTTTATTCATTTTTCCAGAATTTGGACTTAATCAATTCATTTGTAAAAGGGAGCCCTAAGAGAATTATCTTGGACCAAATAAAAAGTGTTATATACAATTGGTCATATAATCGTGGTTACATAGATATTTTTTATACTAGAGTTT…
	Ptychosperma_micranthum ???????????????????????????????????????????????????????????????????????????????????????????????????????????????????????????????????????????????????????????????????????????????????????????????????????????????????????????????????????????????????????????????????????????????????????????????????????????????????????????????????????????????????????????????????????????????????????…
	Rhopaloblaste_augusta TCTGCTTGTATTGGTACTATTTACTTTGTTCGTTGGATCAATAGGAATTTATTTTGATCAAGGAGTAATGGATTTTGATATATTATCGAAATGGTTAACCCCATCCCAAAATCTTTTCCATCCAAATTCGAATTATTCTGTGAATTGGTATGAATTTTTTACAAATTCCATTTTTTCAGTAAGTATAGCCATTTTCGGATTATTCATAGCATATATTTTATATGGGTCTGTTTATTCATTTTTCCAGAATTTGGACTTAATCAATTCATTTGTAAAAGGGAGCCCTAAGAGAATTATCTTGGACCAAATAAAAAGTGTTATATACAATTGGTCATATAATCGTGGTTACATAGATATTTTTTATGCTAGAGTTTTAG…
	Rhopalostylis_baueri TCTGCTTGTATTGGTACTATTTACTTTGTTCGTTGGATCAATAGGAATTTCTTTTGATCAAGGAGTAATGGATTTTGATATATTATCGAAATGGTTAACCCCATCCCAAAATCTTTTCCATCCAAATTCGAATTATTCTGTGAATTGGTATGAATTTTTTACAAATTCCATTTTTTCAGTAAGTATAGCCATTTTTGGATTATTCATAGCATATATTTTATATGGGTCTGTTTATTCATTTTTCCAGAATTTGGACTTAATCAATTCATTTGTAAAAGGGAGCCCTAAGAGAATTATCTTGGACCAAATAAAAAGTGTTATATACAATTGGTCATATAATCGTGGTTACATAGATATTTTTTATACTAGAGTTTTAGC…
	Roscheria_melanochaetes TCTGCTTGTATTGGTACTATTTACTTTGTTCGTTGGATCAATAGGAATTTCTTTTGATCAAGGAGTAATGGATTTTGATATATTATCGAAATGGTTAACCCCATCCCAAAATCTTTTCCATCCAAATTCGAATTATTCTGTGAATTGGTATGAATTTTTTACAAATTCCATTTTTTCAGTAAGTATAGCCATTTTCGGATTATTCATAGCATATATTTTATATGGGTCTGTTTATTCATTTTTTCAGAATTTGGACTTAATCAATTCATTTGTAAAAGGGAGCCCTAAGAGAATTATCTTGGACCAAATAAAAAGTGTTATATACAATTGGTCATATAATCGTGGTTACATAGATATTTTTTATACTAGAGTTTT…
	Satakentia_liukiuensis TCTGCTTGTATTGGTACTATTTACTTTGTTCGTTGGATCAATAGGAATTTCTTTTGATCAAGGAGTAATGGATTTTGATATATTATCGAAATGGTTAACCCCATCCCAAAATCTTTTCCATCCAAATTCGAATTATTCTGTGAATTGGTATGAATTTTTTACAAATTCCATTTTTTCAGTAAGTATAGCCATTTTCGGATTATTCATAGCATATATTTTATATGGGTCTGTTTATTCATTTTTCCAGAATTTGGACTTAATCAATTCATTTGTAAAAGGGAGCCCTAAGAGAATTATCTTGGACAAAATAAAAAGTGTTATATACAATTGGTCATATAATCGTGGTTACATAGATATTTTTTATACTAGAGTTTTA…
	Tectiphiala_ferox TCTGCTTGTATTGGTACTATTTACTTTGTTCGTTGGATCAATAGGAATTTCTTTTGATCAAGGAGTAATGGATTTTGATATATTATCGAAATGGTTAACCCCATCCCAAAATCTTTTCCACCCAAATTCGAATTATTCTGTGAATTGGTATGAATTTTTTACAAATTCCATTTTTTCATTAAGTATAGCCATTTTCGGATTATTCATAGCATATATTTTATATGGGTCTGTTTATTCATTTTTCCAGAATTTGGACTTAATTAATTCATTTGTAAAAGGGAGCCCTAAGAGAATTATCTTGGACCAAATAAAAAGTGTTATATACAATTGGTCATATAATCGTGGTTACATAGATATTTTTTATACTAGAGTTTTAGCCAT…
	Trachycarpus_takil TCTGCTTGTATTGGTACTATTCACTTTGTTCGTTGGATCAATAGGAATTTCTTTTGATCAAGGAGTAATGGATTTTGATATATTATCGAAATGGTTAACCCCATCCCAAAATCTTTTCCATCCAAATTCGAATTATTCTGTGAATTGGTATGAATTTTTTACAAATTCAATTTTTTCAGTAAGTATAGCCATTTTAGGATTATTCATAGCATATATTTTATATGGGTCTGTTTATTCATTTTTCCAGAATTTGGACTTAATCAATTCATTTCTAAAAGGGAGCCCTAAGAGAATTATCTTGGATCAAATAAAAAGTGTTATATACAATTGGTCATATAATCGTGGTTACATAGATATTTTTTATACTAGGGTTTTAGCCA…
	Veitchia_arecina TCTGCTTGTATTGGTACTATTTACTTTGTTCGTTGGATCAATAGGAATTTCTTTTGATCAAGGAGTAATGGATTTTGATATATTATCGAAATGGTTAACCCCATCCCAAAATCTTTTCCATCCAAATTCGAATTATTCTGTGAATTGGTATGAATTTTTTACAAATTCCATTTTTTCAGTAAGTATAGCCATTTTCGGATTATTCATAGCATATATTTTATATGGGTCTGTTTATTCATTTTTCCAGAATTTGGACTTAATCAATTCATTTGTAAAAGGGAGCCCTAAGAGAATTATCTTGGACCAAATAAAAAGTGTTATATACAATTGGTCATATAATCGTGGTTACATAGATATTTTTTATACTAGAGTTTTAGCCATG…
	Verschaffeltia_splendida TCTGCTTGTATTGGTACTATTTACTTTGTTCGTTGGATCAATAGGAATTTCTTTTGATCAAGGAGTAATGGATTTTGATATATTATCGAAATGGTTAACCCCATCCCAAAATCTTTTCCATCCAAATTCGAATTATTCTGTGAATTGGTATGAATTTTTTACAAATTCCATTTTTTCAGTAAGTATAGCCATTTTCGGATTATTCATAGCATATATTTTATATGGGTCTGTTTATTCATTTTTTCAGAATTTGGACTTAATCAATTCATTTGTAAAAGGGAGCCCTAAGAGAATTATCTTGGACCAAATAAAAAGTGTTATATACAATTGGTCATATAATCGTGGTTACATAGATATTTTTTATACTAGAGTTT…
	Wodyetia_bifurcata TCTGCTTGTATTGGTACTATTTACTTTGTTCGTTGGATCAATAGGAATTTCTTTTGATCAAGGAGTAATGGATTTTGATATATTATCGAAATGGTTAACCCCATCCCAAAATCTTTTCCATCCAAATTCGAATTATTCTGTGAATTGGTATGAATTTTTTACAAATTCCATTTTTTCAGTAAGTATAGCCATTTTCGGATTATTCATAGCATATATTTTATATGGGTCTGTTTATTCATTTTTCCAGAATTTGGACTTAATCAATTCATTTGTAAAAGGGAGCCCTAAGAGAATTATCTTGGACCAAATAAAAAGTGTTATATACAATTGGTCATATAATCGTGGTTACATAGATATTTTTTATACTAGAGTTTTAGCCA…
	Acanthophoenix_rubra TGTCTACGCGGTGGACTTGATTTTACCAAGGATGATGAAAACGTGAACTCACAACCATTTATGCGTTGGAGAGACCGTTTCTTATTTTGTGCCGAAGCGCTTTATAAAGCGCAGTCCGAAACGGGTGAAATCAAAGGACATTACTTTAATGCTACTGCGGGTACATGTGAAGAAATGATCAAAAGGGCCGTATTTGCCAGAGAATTGGGAGTTCCTATCGTAATGCATGACTACTTAACTGGGGGATTCACTGCAAATACTAGCTTGGCTCATTATTGCCGCGATAACGGCCTACTTCTTCACATCCATCGCGCAATGCATGCAGTTATTGATAGACAGAAAAATCATGGTATGCATTTTCGTGTACTAGCTAAAGCA…
	Actinorhytis_calapparia TGTCTACGCGGTGGACTTGATTTTACCAAGGATGATGAAAACGTGAACTCACAACCATTTATGCGTTGGAGAGACCGTTTCTTATTTTGTGCCGAAGCACTTTATAAAGCGCAGGCCGAAACGGGTGAAATCAAAGGACATTACTTGAATGCTACTGCGGGTACATGTGAAGAAATGATCAAAAGGGCCGTATTTGCCAGAGAATTGGGAGTTCCTATCGTAATGCATGACTACTTAACTGGGGGATTCACTGCAAATACTAGCTTGGCTCATTATTGCCGCGATAACGGCCTACTTCTTCACATCCATCGCGCAATGCATGCAGTTATTGATAGACAGAAAAATCATGGTATGCATTTTCGTGTACTAGCTAAA…
	Adonidia_merrillii TGTCTACGGGGTGGACTTGATTTTACCAAGGATGATGAAAACGTGAACTCACAACCATTTATGCGTTGGAGAGACCGTTTCTTATTTTGTGCCGAAGCGCTTTATAAAGCGCAGGCCGAAACGGGTGAAATCAAAGGACATTACTTGAATGCTACTGCGGGTACATGTGAAGAAATGATGAAAAGGGCCGTATTTGCCAGAGAATTGGGAGTTCCTATCGTAATGCATGACTACTTAACTGGGGGATTCACTGCAAATACTAGCTTGGCTCATTATTGCCGCGATAACGGCCTACTTCTTCACATCCATCGCGCAATGCATGCAGTTATTGATAGACAGAAAAATCATGGTATGCATTTTCGTGTACTAGCTAAAGCATT…
	Alsmithia_longipes TGTCTACGCGGTGGACTTGATTTTACCAAGGATGATGAAAACGTGAACTCACAACCATTTATGCGTTGGAGAGACCGTTTCTTATTTTGTGCCGAAGCGCTTTATAAAGCGCAGGCCGAAACGGGTGAAATCAAAGGACATTACTTGAATGCTACTGCGGGTACATGTGAAGAAATGATCAAAAGGGCCGTATTTGCCAGAGAATTGGGAGCTCCTATCGTAATGCATGACTACTTAACTGGGGGATTCACTGCAAATACTAGCTTGGCTCATTATTGCCGCGATAACGGCCTACTTCTTCACATCCATCGCGCAATGCATGCAGTTATTGATAGACAGAAAAATCATGGTATGCATTTTCGTGTACTAGCTAAAGCATT…
	Archontophoenix_purpurea TGTCTACGCGGTGGACTTGATTTTACCAAGGATGATGAAAACGTGAACTCACAACCATTTATGCGTTGGAGAGACCGTTTCTTATTTTGTGCCGAAGCACTTTATAAAGCGCAGGCCGAAACGGGTGAAATCAAAGGACATTACTTGAATGCTACTGCGGGTACATGTGAAGAAATGATGAAAAGGGCCGTATTTGCCAGAGAATTGGGAGTTCCTATCGTAATGCATGACTACTTAACTGGGGGATTCACTGCAAATACTAGCTTGGCTCATTATTGCCGCGATAACGGCCTACTTCTTCACATCCATCGCGCAATGCATGCAGTTATTGATAGACAGAAAAATCATGGTATGCATTTTCGTGTACTAGCTAA…
	Areca_vestiaria TGTCTACGTGGTGGACTTGATTTTACCAAGGATGATGAAAACGTGAACTCACAACCATTTATGCGTTGGAGAGACCGTTTCTTATTTTGTGCCGAAGCGCTTTATAAAGCGCAGGCCGAAACGGGTGAAATCAAAGGACATTACTTGAATGCTACTGCGGGTACATGTGAAGAAATGATCAAAAGGGCCGTATTTGCCAGAGAATTGGGAGTTCCTATCGTAATGCATGACTACTTAACTGGGGGATTCACTGCAAATACTAGCTTGGCTCATTATTGCCGCGATAACGGCCTACTTCTTCACATCCATCGCGCAATGCATGCAGTTATTGATAGACAGAAAAATCATGGTATGCATTTTCGTGTACTAGCTAAAGCATTACG…
	Arenga_pinnata TGTCTACGCGGTGGACTTGATTTTACCAAGGATGATGAAAACGTGAACTCACAACCATTTATGCGTTGGAGAGACCGTTTCGTATTTTGTGCCGAAGCACTTTATAAAGCGCAAGCCGAAACGGGTGAAATCAAAGGACATTACTTGAATGCTACT????????????????????????????????????????????????????????????????????????????????????????????????????????????????????????????????????????????????????????????????????????????????????????????????????????????????????????????????????…
	Arenga_wightii TGTCTACGCGGTGGACTTGATTTTACCAAGGATGATGAAAACGTGAACTCACAACCATTTATGCGTTGGAGAGACCGTTTCTTATTTTGTGCCGAAGCACTTTATAAAGCGCAAGCCGAAACGGGTGAAATCAAAGGACATTACTTGAATGCTAC?????????????????????????????????????????????????????????????????????????????????????????????????????????????????????????????????????????????????????????????????????????????????????????????????????????????????????????????????????…
	Balaka_seemannii TGTCTACGCGGTGGACTTGATTTTACCAAGGATGATGAAAACGTGAACTCACAACCATTTATGCGTTGGAGAGACCGTTTCTTATTTTGTGCCGAAGCGCTTTATAAAGCGCAGGCCGAAACGGGTGAAATCAAAGGACATTACTTGAATGCTACTGCGGGTACATGTGAAGAAATGATGAAAAGGGCCGTATTTGCCAGAGAATTGGGAGTTCCTATCGTAATGCATGACTACTTAACTGGGGGATTCACTGCAAATACTAGCTTGGCTCATTATTGCCGCGATAACGGCCTACTTCTTCACATCCATCGCGCAATGCATGCAGTTATTGATAGACAGAAAAATCATGGTATGCATTTTCGTGTACTAGCTAAAGCATTAC…
	Basselinia_velutina TGTCTACGCGGTGGACTTGATTTTACCAAGGATGATGAAAACGTGAACTCACAACCATTTATGCGTTGGAGAGACCGTTTCTTATTTTGTGCCGAAGCGCTTTATAAAGCGCAGGCCGAAACGGGTGAAATCAAAGGACATTACTTGAATGCTACTGCGGGTACATGTGAAGAAATGATCAAAAGGGCCGTATTTGCCAGAGAATTGGGAGCTCCTATCGTAATGCATGACTACTTAACTGGGGGATTCACTGCAAATACTAGCTTGGCTCATTATTGCCGCGATAACGGCCTACTTCTTCACATCCATCGCGCAATGCATGCAGTTATTGATAGACAGAAAAATCATGGTATGCATTTTCGTGTACTAGCTAAAGCAT…
	Bentinckia_condapanna TGTCTACGCGGTGGACTTGATTTTACCAAGGATGATGAAAACGTGAACTCACAACCATTTATGCGTTGGAGAGACCGTTTCTTATTTTGTGCCGAAGCAATTTATAAAGCGCAGGCCGAAACGGGTGAAATCAAAGGACATTACTTTAATGCT????????????????????????????????????????????????????????????????????????????????????????????????????????????????????????????????????????????????????????????????????????????????????????????????????????????????????????????????…
	Bentinckia_nicobarica TGTCTACGCGGTGGACTTGATTTTACCAAGGATGATGAAAACGTGAACTCACAACCATTTATGCGTTGGAGAGACCGTTTCTTATTTTGTGCCGAAGCAATTTATAAAGCGCAGGCCGAAACGGGTGAAATCAAAGGACATTACTTTAATGCTACT?????????????????????????????????????????????????????????????????????????????????????????????????????????????????????????????????????????????????????????????????????????????????????????????????????????????????????????????…
	Brassiophoenix_schumannii TGTCTACGCGGTGGACTTGATTTTACCAAGGATGATGAAAACGTGAACTCACAACCATTTATGCGTTGGAGAGACCGTTTCTTATTTTGTGCCGAAGCGCTTTATAAAGCGCAGGCCGAAACGGGTGAAATCAAAGGACATTACTTGAATGCTACTGCGGGTACATGTGAAGAAATGATGAAAAGGGCCATATTTGCCAGAGAATTGGGAGTTCCTATCGTAATGCATGACTACTTAACTGGGGGATTCACTGCAAATACTAGCTTGGCTCATTATTGCCGCGATAACGGCCTACTTCTTCACATCCATCGCGCAATGCATGCAGTTATTGATAGACAGAAAAATCATGGTATGCATTTTCGTGTACTAGCTA…
	Burretiokentia_vieillardii TGTCTACGCGGTGGACTTGATTTTACCAAGGATGATGAAAACGTGAACTCACAACCATTTATGCGTTGGAGAGACCGTTTCTTATTTTGTGCCGAAGCACTTTATAAAGCGCAGTCCGAAACGGGTGAAATCAAAGGACATTACTTGAATGCTACTGCGGGTACATGTGAAGAAATGATGAAAAGGGCCGTATTTGCCAGAGAATTGGGAGTTCCTATCGTAATGCATGACTACTTAACTGGGGGATTCACTGCAAATACTAGCTTGGCTCATTATTGCCGCGATAACGGCCTACTTCTTCACATCCATCGCGCAATGCATGCAGTTATTGATAGACAGAAAAATCATGGTATGCATTTTCGTGTACTAGCT…
	Carpentaria_acuminata TGTCTACGCGGTGGACTTGATTTTACCAAGGATGATGAAAACGTGAACTCACAACCATTTATGCGTTGGAGAGACCGTTTCTTATTTTGTGCCGAAGCGCTTTATAAAGCGCAGTCCGAAACGGGTGAAATCAAAGGACATTACTTGAATGCTACTGCGGGTACATGTGAAGAAATGATGAAAAGGGCCGTATTTGCCAGAGAATTGGGAGTTCCTATCATAATGCATGACTACTTAACTGGGGGATTCACTGCAAATACTAGCTTGGCTCATTATTGCCGCGATAACGGCCTACTTCTTCACATCCATCGCGCAATGCATGCAGTTATTGATAGACAGAAAAATCATGGTATGCATTTTCGTGTACTAGCTAAAGC…
	Carpoxylon_macrospermum TGTCTACGCGGTGGACTTGATTTTACCAAGGATGATGAAAACGTGAACTCACAACCATTTATGCGTTGGAGAGACCGTTTCTTATTTTGTGCCGAAGCAATTTATAAAGCGCAGGCCGAAACGGGTGAAATCAAAGGACATTACTTTAATGCTACTGCGGGTACATGGGAAGAAATGATCAAAAGGGCCGTATTTGCCAGAGAATTGGGAGTTCCTATCGTAATGCATGACTACTTAACTGGGGGATTCACTGCAAATACTAGCTTGGCTCATTATTGCCGCGATAACGGCCTACTTCTTCACATCCATCGCGCAATGCATGCAGTTATTGATAGACAGAAAAATCATGGTATGCATTTTCGTGTACTAGCTAAA…
	Chambeyronia_macrocarpa TGTCTACGCGGTGGACTTGATTTTACCAAGGATGATGAAAACGTGAACTCACAACCATTTATGCGTTGGAGAGACCGTTTCTTATTTTGTGCCGAAGCGCTTTATAAAGCGCAGGCCGAAACGGGTGAAATCAAAGGACATTACTTGAATGCTACTGCGGGTACATGTGAAGAAATGATCAAAAGGGCCGTATTTGCCAGAGAATTGGGAGTTCCTATCGTAATGCATGACTACTTAACTGGGGGATTCACTGCAAATACTAGCTTGGCTCATTATTGCCGCGATAACGGCCTACTTCTTCACATCCATCGCGCAATGCATGCAGTTATTGATAGACAGAAAAATCATGGTATGCATTTTCGTGTACTAGCTAAA…
	Clinosperma_bracteale TGTCTACGCGGTGGACTTGATTTTACCAAGGATGATGAAAACGTGAACTCACAACCATTTATGCGTTGGAGAGACCGTTTCGTATTTTGTGCCGAAGCAATTTATAAAGCGCAGGCCGAAACGGGTGAAATCAAAGGACATTACTTGAATGCTACTGCGGGTACATGTGAAGAAATGATCAAAAGGGCCGTATTTGCCAGAGAATTGGGAGTTCCTATCGTAATGCATGACTACTTAACTGGGGGATTCACTGCAAATACTAGCTTGGCTCATTATTGCCGCGATAACGGCCTACTTCTTCACATCCATCGCGCAATGCATGCAGTTATTGATAGACAGAAAAATCATGGTATGCATTTTCGTGTACTAGCTAAAGC…
	Clinostigma_savoryanum TGTCTACGCGGTGGACTTGATTTTACCAAGGATGATGAAAACGTGAACTCACAACCATTTATGCGTTGGAGAGACCGTTTCTTATTTTGTGCCGAAGCACTTTATAAAGCGCAGGCCGAAACGGGTGAAATCAAAGGACATTACTTGAATGCTACTGCGGGTACATGTGAAGAAATGATCAAAAGGGCCGTATTTGCCAGAGAATTGGGAGTTCCTATCGTAATGCATGACTACTTAACTGGGGGATTCACTGCAAATACTAGCTTGGCTCATTATTGCCGCGATAACGGCCTACTTCTTCACATCCATCGCGCAATGCATGCAGTTATTGATAGACAGAAAAATCATGGTATGCATTTTCGTGTACTAGCTAAAG…
	Cyphokentia_macrostachya TGTCTACGCGGTGGACTTGATTTTACCAAGGATGATGAAAACGTGAACTCACAACCATTTATGCGTTGGAGAGACCGTTTCTTATTTTGTGCCGAAGCACTTTTTAAAGCGCAGGCCGAAACGGGTGAAATCAAAGGACATTACTTGAATGCTACTGCGGGTACATGTGAAGAAATGATCAAAAGGGCCATATTTGCCAGAGAATTGGGAGCTCCTATCGTAATGCATGACTACTTAACTGGGGGATTCACTGCAAATACTAGCTTGGCTCATTATTGCCGCGATAACGGCCTACTTCTTCACATCCATCGCGCAATGCATGCAGTTATTGATAGACAGAAAAATCATGGTATGCATTTTCGTGTACTAGCTAA…
	Cyphophoenix_nucele TGTCTACGCGGTGGACTTGATTTTACCAAGGATGATGAAAACGTGAACTCACAACCATTTATGCGTTGGAGAGACCGTTTCTTATTTTGTGCCGAAGCACTTTATAAAGCGCAGGCCGAAACGGGTGAAATCAAAGGACATTACTTGAATGCTACTGCGGGTACATGTGAAGAAATGATGAAAAGGGCCATATTTGCCAGAGAATTGGGAGTTCCTATCGTAATGCATGACTACTTAACTGGGGGATTCACTGCAAATACTAGCTTGGCTCATTATTGCCGCGATAACGGCCTACTTCTTCACATCCATCGCGCAATGCATGCAGTTATTGATAGACAGAAAAATCATGGTATGCATTTTCGTGTACTAGCTAAAGCAT…
	Cyphosperma_balansae TGTCTACGCGGTGGACTTGATTTTACCAAGGATGATGAAAACGTGAACTCACAACCATTTATGCGTTGGAGAGACCGTTTCTTATTTTGTACCGAAGCAATTTATAAAGCACAGGCCGAAACGGGTGAAATCAAAGGACATTACTTGAATGCTACTGCGGGTACATGTGAAGAAATGATCAAAAGGGCCGTATTTGCCAGAGAATTGGGAGTTCCTATCGTAATGCATGACTACTTAACTGGGGGATTCACTGCAAATACTAGCTTGGCTCATTATTGCCGCGATAACGGCCTACTTCTTCACATCCATCGCGCAATGCATGCAGTTATTGATAGACAGAAAAATCATGGTATGCATTTTCGTGTACTAGCTAAAGCA…
	Cyrtostachys_renda TGTCTACGCGGTGGACTTGATTTTACCAAGGATGATGAAAACGTGAACTCACAACCATTTATGCGTTGGAGAGACCGTTTCTTATTTTGTGCCGAAGCACTTTATAAAGCGCAGGCCGAAACGGGTGAAATCAAAGGACATTACTTGAATGCTACTGCGGGTACATGTGAAGAAATGATCAAAAGGGCCGTATTTGCCAGAGAATTGGGAGTTCCTATCGTAATGCATGACTACTTAACTGGGGGATTCACTGCAAATACTAGCTTGGCTCATTATTGCCGCGATAACGGCCTACTTCTTCACATTCATCGCGCAATGCATGCAGTTATTGATAGACAGAAAAATCATGGTATGCATTTTCGTGTACTAGCTAAAGCATT…
	Deckenia_nobilis TGTCTACGCGGTGGACTTGATTTTACCAAGGATGATGAAAACGTGAACTCACAACCATTTATGCGTTGGAGAGACCGTTTCTTATTTTGTGCCGAAGCGCTTTATAAAGCGCAGTCCGAAACGGGTGAAATCAAAGGACATTACTTGAATGCTACTGCGGGTACATGTGAAGAAATGATCAAAAGGGCCGTATTTGCCAGAGAATTGGGAGTTCCTATCGTAATGCATGACTACTTAACTGGGGGATTCACTGCAAATACTAGCTTGGCTCGTTATTGCCGCGATAACGGCCTACTTCTTCACATCCATCGCGCAATGCATGCAGTTATTGATAGACAGAAAAATCATGGTATGCATTTTCGTGTACTAGCTAAAGCATTAC…
	Dictyosperma_album TGTCTACGCGGTGGACTTGATTTTACCAAGGATGATGAAAACGTGAACTCACAACCATTTATGCGTTGGAGAGACCGTTTCGTATTTTGTGCCGAAGCAATTTATAAAGCGCAGGCCGAAACGGGTGAAATCAAAGGACATTACTTGAATGCTACTGCGGGTACATGTGAAGAAATGATGAAAAGGGCCGTATTTGCCAGAGAATTGGGAGTTCCTATCGTAATGCATGACTACTTAACTGGGGGATTCACTGCAAATACTAGCTTGGCTCATTATTGCCGCGATAACGGCCTACTTCTTCACATCCATCGCGCAATGCATGCAGTTATTGATAGACAGAAAAATCATGGTATGCATTTTCGTGTACTAGCTAAAGCATT…
	Dransfieldia_micrantha TGTCTACGCGGTGGACTTGATTTTACCAAGGATGATGAAAACGTGAACTCACAACCATTTATGCGTTGGAGAGACCGTTTCTTATTTTGTGCTGAAGCACTTTATAAAGCGCAGGCCGAAACGGGTGAAATCAAAGGACATTACTTGAATGCTACTGCGGGTACATGTGAAGAAATGATGAAAAGGGCCGTATGTGCCAGAGAATTGGGAGTTCCTATCGTAATGCATGACTACTTAACTGGGGGATTCACTGCAAATACTAGCTTGGCTCATTATTGCCGCGATAACGGCCTACTTCTTCACATCCATCGCGCAATGCATGCAGTTATTGATAGACAGAAAAATCATGGTATGCATTTTCGTGTACTAGCTAAAG…
	Drymophloeus_beguinii TGTCTACGCGGTGGACTTGATTTTACCAAGGATGATGAAAACGTGAACTCACAACCATTTATGCGTTGGAGAGACCGTTTCTTATTTTGTACCGAAGCGCTTTATAAAGCGCAGACCGAAACGGGTGAAATCAAAGGACATTACTTGAATGCTACTGCGGGTACATGTGAAGAAATGATGAAAAGGGCCGTATTTGCCAGAGAATTGGGAGTTCCTATCGTAATGCATGACTACTTAACTGGGGGATTCACTGCAAATACTAGCTTGGCTCATTATTGCCGCGATAACGGCCTACTTCTTCACATCCATCGCGCAATGCATGCAGTTATTGATAGACAGAAAAATCATGGTATGCATTTTCGTGTACTAGCTAAAGC…
	Dypsis_lutescens TGTCTACGCGGTGGACTTGATTTTACCAAGGATGATGAAAACGTGAACTCACAACCATTTATGCGTTGGAGAGACCGTTTCGTATTTTGTGCCGAAGCGCTTTATAAAGCGCAGGCCGAAACGGGTGAAATCAAAGGACATTACTTGAATGCTACTGCGGGTACATGTGAAGAAATGATCAAAAGGGCCGTATTTGCCAGAGAATTGGGAGTTCCTATCGTAATGCATGACTACTTAACTGGGGGATTCACTGCAAATACTAGCTTGGCTCATTATTGCCGCGATAACGGCCTACTTCTTCACATCCATCGCGCAATGCATGCAGTTATTGATAGACAGAAAAATCATGGTATGCATTTTCGTGTACTAGCTAAAGCATTAC…
	Gronophyllum_chaunostachys TGTCTACGCGGTGGACTTGATTTTACCAAGGATGATGAAAACGTGAACTCACAACCATTTATGCGTTGGAGAGACCGTTTCGTATTTTGTGCCGAAGCGCTTTATAAAGCGCAGGCCGAAACGGGTGAAATCAAAGGACATTACTTGAATGCTACTGCGGGTACATGTGAAGAAATGATGAAAAGGGCCGTATTTGCCAGAGAATTGGGAGTTCCTATCGTAATGCATGACTACTTAACTGGGGGATTCACTGCAAATACTAGCTTGGCTCATTATTGCCGCGATAACGGCCTACTTCTTCACATCCATCGCGCAATGCATGCAGTTATTGATAGACAGAAAAATCATGGTATGCATTTTCGTGTACTAGCT…
	Gulubia_costata ???????????????????????????????????????????????????????????????????????????????????????????????????????????????????????????????????????????????????????????????????????????????????????????????????????????????????????????????????????????????????????????????????????????????????????????????????????????????????????????????????????????????????????????????????????????????????????????????…
	Gulubia_macrospadix ???????????????????????????????????????????????????????????????????????????????????????????????????????????????????????????????????????????????????????????????????????????????????????????????????????????????????????????????????????????????????????????????????????????????????????????????????????????????????????????????????????????????????????????????????????????????????????????…
	Hedyscepe_canterburyana TGTCTACGCGGTGGACTTGATTTTACCAAGGATGATGAAAACGTGAACTCACAACCATTTATGCGTTGGAGAGACCGTTTCTTATTTTGTGCCGAAGCACTTTATAAAGCGCAGGCCGAAACGGGTGAAATCAAAGGACATTACTTGAATGCTACTGCGGGTACATGTGAAGAAATGATGAAAAGGGCCGTATTTGCCAGAGAATTGGGAGTTCCTATCGTAATGCATGACTACTTAACTGGGGGATTCACTGCAAATACTAGCTTGGCTCATTATTGCCGCGATAACGGCCTACTTATTCACATCCATCGCGCAATGCATGCAGTTATTGATAGACAGAAAAATCATGGTATGCATTTTCGTGTACTAGCTAAA…
	Heterospathe_elata TGTCTACGCGGTGGACTTGATTTTACCAAGGATGATGAAAACGTGAACTCACAACCATTTATGCGTTGGAGAGACCGTTTCTTATTTTGTGCCGAAGCACTTTTTAAAGCGCAGTCCGAAACGGGTGAAATCAAAGGACATTACTTGAATGCTACTGCGGGTACATGTGAAGAAATGATGAAAAGGGCCATATTTGCCAGAGAATTGGGAGTTCCTATCGTAATGCATGACTACTTAACTGGGGGATTCACTGCAAATACTAGCTTGGCTCATTATTGCCGCGATAACGGCCTACTTCTTCACATCCATCGCGCAATGCATGCAGTTATTGATAGACAGAAAAATCATGGTATGCATTTTCGTGTACTAGCTAAAGCATT…
	Heterospathe_longipes TGTCTACGCGGTGGACTTGATTTTACCAAGGATGATGAAAACGTGAACTCACAACCATTTATGCGTTGGAGAGACCGTTTCTTATTTTGTGCCGAAGCGCTTTATAAAGCGCAGGCCGAAACGGGTGAAATCAAAGGACATTACTTGAATGCTACTGCGGGTACATGTGAAGAAATGATCAAAAGGGCCGTATTTGCCAGAGAATTGGGAGCTCCTATCGTAATGCATGACTACTTAACTGGGGGATTCACTGCAAATACTAGCTTGGCTCATTATTGCCGCGATAACGGCCTACTTCTTCACATCCATCGCGCAATGCATGCAGTTATTGATAGACAGAAAAATCATGGTATGCATTTTCGTGTACTAGCTAAAGC…
	Howea_forsteriana TGTCTACGCGGTGGACTTGATTTTACCAAGGATGATGAAAACGTGAACTCACAACCATTTATGCGTTGGAGAGACCGTTTCTTATTTTGTGCCGAAGCGCTTTATAAAGCGCAGGCCGAAACGGGTGAAATCAAGGGACATTACTTGAATGCTACTGCGGGTACATGTGAAGAAATGATGAAAAGGGCCGTATTTGCCAGAGAATTGGGAGTTCCTATCGTAATGCATGACTACTTAACTGGGGGATTCACTGCAAATACTAGCTTGGCTCATTATTGCCGCGATAACGGCCTACTTCTTCACATCCATCGCGCAATGCATGCAGTTATTGATAGACAGAAAAATCATGGTATGCATTTTCGTGTACTAGCTAAAGCATTA…
	Hydriastele_chaunostachys TGTCTACGCGGTGGACTTGATTTTACCAAGGATGATGAAAACGTGAACTCACAACCATTTATGCGTTGGAGAGACCGTTTCGTATTTTGTGCCGAAGCGCTTTATAAAGCGCAGGCCGAAACGGGTGAAATCAAAGGACATTACTTGAATGCTACTGCGGGTACATGTGAAGAAATGATGAAAAGGGCCGTATTTGCCAGAGAATTGGGAGTTCCTATCGTAATGCATGACTACTTAACTGGGGGATTCACTGCAAATACTAGCTTGGCTCATTATTGCCGCGATAACGGCCTACTTCTTCACATCCATCGCGCAATGCATGCAGTTATTGATAGACAGAAAAATCATGGTATGCATTTTCGTGTACTAGCTA…
	Hydriastele_microspadix TGTCTACGCGGTGGACTTGATTTTACCAAGGATGATGAAAACGTGAACTCACAACCATTTATGCGTTGGAGAGACCGTTTCGTATTTTGTGCCGAAGCGCTTTATAAAGCGCAGGCCGAAACGGGTGAAATCAAAGGACATTACTTGAATGCTACTGCGGGTACATGTGAAGAAATGATCAAAAGGGCCGTATTTGCCAGAGAATTGGGAGTTCCTATCGTAATGCATGACTACTTAACTGGGGGATTCACTGCAAATACTAGCTTGGCTCATTATTGCCGCGATAACGGCCTACTTCTTCACATCCATCGCGCAATGCATGCAGTTATTGATAGACAGAAAAATCATGGTATGCATTTTCGTGTACTAGCTAAA…
	Hyphaene_dichotoma TGTCTACGCGGTGGACTTGATTTTACCAAGGATGATGAAAACGTGAACTCACAACCATTTATGCGTTGGAGAGACCGTTTCTTATTTTGTGCCGAAGCACTTTATAAAGCGCAGTCCGAAACGGGTGAAATCAAAGGACATTACTTGAATGCTAC?????????????????????????????????????????????????????????????????????????????????????????????????????????????????????????????????????????????????????????????????????????????????????????????????????????????????????????????????…
	Iguanura_wallichiana TGTCTACGCGGTGGACTTGATTTTACCAAGGATGATGAAAACGTGAACTCACAACCATTTATGCGTTGGAGAGACCGTTTCGTATTTTGTGCCGAAGCGCTTTATAAAGCGCAGGCCGAAACGGGTGAAATCAAAGGACATTACTTTAATGCTACTGCGGGTACATGTGAAGAAATGATGAAAAGGGCCGTATTTGCCAGAGAATTGGGAGTTCCTATCGTAATGCATGACTACTTAACTGGGGGATTCACTGCAAATACTAGCTTGGCTCATTATTGCCGCGATAACGGCCTACTTCTTCACATCCATCGCGCAATGCATGCAGTTATTGATAGACAGAAAAATCATGGTATGCATTTTCGTGTACTAGCTAAAGCA…
	Kentiopsis_oliviformis TGTCTACGCGGTGGACTTGATTTTACCAAGGATGATGAAAACGTGAACTCACAACCATTTATGCGTTGGAGAGACCGTTTCTTATTTTGTGCCGAAGCACTTTATAAAGCGCAGGCCGAAACGGGTGAAATCAAAGGGCATTACTTGAATGCTACTGCGGGTACATGTGAAGAAATGATCAAAAGGGCCGTATTTGCCAGAGAATTGGGAGTTCCTATCGTAATGCATGACTACTTAACTGGGGGATTCACTGCAAATACTAGCTTGGCTCATTATTGCCGCGATAACGGCCTACTTCTTCACATCCATCGCGCAATGCATGCAGTTATTGATAGACAGAAAAATCATGGTATGCATTTTCGTGTACTAGCTAAAG…
	Laccospadix_australasica TGTCTACGCGGTGGACTTGATTTTACCAAGGATGATGAAAACGTGAACTCACAACCATTTATGCGTTGGAGAGACCGTTTCTTATTTTGTGCCGAAGCGCTTTATAAAGCGCAGGCCGAAACGGGTGAAATCAAAGGACATTACTTGAATGCTACTGCGGGTACATGTGAAGAAATGATGAAAAGGGCCGTATTTGCCAGAGAATTGGGAGTTCCTATCGTAATGCATGACTACTTAACTGGGGGATTCACTGCAAATACTAGCTTGGCTCATTATTGCCGCGATAACGGCCTACTTCTTCACATCCATCGCGCAATGCATGCAGTTATTGATAGACAGAAAAATCATGGTATGCATTTTCGTGTACTAGCTAA…
	Lemurophoenix_halleuxii TGTCTACGCGGTGGACTTGATTTTACCAAGGATGATGAAAACGTGAACTCACAACCATTTATGCGTTGGAGAGACCGTTTCGTATTTTGTGCCGAAGCAATTTATAAAGCGCAGGCCGAAACGGGTGAAATCAAAGGACATTACTTGAATGCTACTGCGGGTACATGTGAAGAAATGATCAAAAGGGCCGTATTTGCCAGAGAATTGGGAGTTCCTATCGTAATGCATGACTACTTAACTGGGGGATTCACTGCAAATACTAGCTTGGCTCATTATTGCCGCGATAACGGCCTACTTCTTCACATCCATCGCGCAATGCATGCAGTTATTGATAGACAGAAAAATCATGGTATGCATTTTCGTGTACTAGCTAAA…
	Linospadix_monostachya TGTCTACGCGGTGGACTTGATTTTACCAAGGATGATGAAAACGTGAACTCACAACCATTTATGCGTTGGAGAGACCGTTTCTTATTTTGTGCCGAAGCGCTTTATAAAGCGCAGACCGAAACGGGTGAAATCAAAGGACATTACTTGAATGCTACTGCGGGTACATGTGAAGAAATGATGAAAAGGGCCGTATTTGCCAGAGAATTGGGAGTTCCTATCGTAATGCATGACTACTTAACTGGGGGATTCACTGCAAATACTAGCTTGGCTCATTATTGCCGCGATAACGGCCTACTTCTTCACATCCATCGCGCAATGCATGCAGTTATTGATAGACAGAAAAATCATGGTATGCATTTTCGTGTACTAGCTAAAG…
	Loxococcus_rupicola TGTCTACGCGGTGGACTTGATTTTACCAAGGATGATGAAAACGTGAACTCACAACCATTTATGCGTTGGAGAGACCGTTTCGTATTTTGTGCCGAAGCAATTTATAAAGCGCAGGCCGAAACGGGTGAAATCAAAGGACATTACTTTAATGCTACTGCGGGTACATGTGAAGAAATGATCAAAAGGGCCGTATTTGCCAGAGAATTGGGAGTTCCTATCGTAATGCATGACTACTTAACTGGGGGATTCACTGCAAATACTAGCTTGGCTCATTATTGCCGCGATAACGGCCTACTTCTTCACATCCATCGCGCAATGCATGCAGTTATTGATAGACAGAAAAATCATGGTATGCATTTTCGTGTACTAGCTAAAGCAT…
	Manjekia_maturbongsii TGTCTACGCGGTGGACTTGATTTTACCAAGGATGATGAAAACGTGAACTCACAACCATTTATGCGTTGGAGAGACCGTTTCTTATTTTGTACCGAAGCGCTTTATAAAGCGCAGGCCGAAACGGGTGAAATCAAAGGACATTACTTGAATGCTACTGCGGGTACATGTGAAGAAATGATGAAAAGGGCCATATTTGCCAGAGAATTGGGAGTTCCTATCGTAATGCATGACTACTTAACTGGGGGATTCACTGCAAATACTAGCTTGGCTCATTATTGCCGCGATAACGGCCTACTTCTTCACATCCATCGCGCAATGCATGCAGTTATTGATAGACAGAAAAATCATGGTATGCATTTTCGTGTACTAGCTAAAGC…
	Marojejya_insignis TGTCTACGCGGTGGACTTGATTTTACCAAGGATGATGAAAACGTGAACTCACAACCATTTATGCGTTGGAGAGACCGTTTCTTATTTTGTGCCGAAGCAATTTATAAAGCGCAGGCCGAAACGGGTGAAATCAAAGGACATTACTTGAATGCTACTGCGGGTACATGTGAAGAAATGATCAAAAGGGCCGTATTTGCCAGAGAATTGGGAGTTCCTATCGTAATGCATGACTACTTAACTGGGGGATTCACTGCAAATACTAGCTTGGCTCATTATTGCCGCGATAACGGCCTACTTCTTCACATCCATCGCGCAATGCATGCAGTTATTGATAGACAGAAAAATCATGGTATGCATTTTCGTGTACTAGCTAAAGCATT…
	Nenga_pumila TGTCTACGCGGTGGACTTGATTTTACCAAGGATGATGAAAACGTGAACTCACAACCATTTATGCGTTGGAGAGACCGTTTCTTATTTTGTGCCGAAGCGCTTTATAAAGCGCAGGCCGAAACGGGTGAAATCAAAGGACATTACTTGAATGCTACTGCGGGTACATGTGAAGAAATGATCAAAAGGGCCGTATTTGCCAGAGAATTGGGAGTTCCTATCGTAATGCATGACTACTTAACTGGGGGATTCACTGCAAATACTAGCTTGGCTCATTATTGCCGCGATAACGGCCTACTTCTTCACATCCATCGCGCAATGCATGCAGTTATTGATAGACAGAAAAATCATGGTATGCATTTTCGTGTACTAGCTAAAGCATTACGTAT…
	Neoveitchia_storckii TGTCTACGCGGTGGACTTGATTTTACCAAGGATGATGAAAACGTGAACTCACAACCATTTATGCGTTGGAGAGACCGTTTCTTATTTTGTGCCGAAGCACTTTATAAAGCGCAGGCCGAAACGGGTGAAATCAAAGGACATTACTTGAATGCTACTGCGGGTACATGTGAAGAAATGATCAAAAGGGCCGTATTTGCCAGAGAATTGGGAGCTCCTATCGTAATGCATGACTACTTAACTGGGGGATTCACTGCAAATACTAGCTTGGCTCATTATTGCCGCGATAACGGCCTACTTCTTCACATCCATCGCGCAATGCATGCAGTTATTGATAGACAGAAAAATCATGGTATGCATTTTCGTGTACTAGCTAAAGCA…
	Nephrosperma_vanhoutteanum TGTCTACGCGGTGGACTTGATTTTACCAAGGATGATGAAAACGTGAACTCACAACCATTTATGCGTTGGAGAGACCGTTTCGTATTTTGTGCCGAAGCAATTTATAAAGCGCAGGCCGAAACGGGTGAAATCAAAGGACATTACTTGAATGCTACTGCGGGTACATGTGAAGAAATGATCAAAAGGGCCGTATTTGCCAGAGAATTGGGAGTTCCTATCGTAATGCATGACTACTTAACTGGGGGATTCACTGCAAATACTAGCTTGGCTCATTATTGCCGCGATAACGGCCTACTTCTTCACATCCATCGCGCAATGCATGCAGTTATTGATAGACAGAAAAATCATGGTATGCATTTTCGTGTACTAGCT…
	Normanbya_normanbyi TGTCTACGCGGTGGACTTGATTTTACCAAGGATGATGAAAACGTGAACTCACAACCATTTATGCGTTGGAGAGACCGTTTCTTATTTTGTGCCGAAGCGCTTTATAAAGCGCAGTCCGAAACGGGTGAAATCAAAGGACATTACTTGAATGCTACTGCGGGTACATGTGAAGAAATGATGAAAAGGGCCGTATTTGCCAGAGAATTGGGAGTTCCTATCATAATGCATGACTACTTAACTGGGGGATTCACTGCAAATACTAGCTTGGCTCATTATTGCCGCGATAACGGCCTACTTCTTCACATCCATCGCGCAATGCATGCAGTTATTGATAGACAGAAAAATCATGGTATGCATTTTCGTGTACTAGCTAAAGCAT…
	Oncosperma_tigillarum TGTCTACGCGGTGGACTTGATTTTACCAAGGATGATGAAAACGTGAACTCACAACCATTTATGCGTTGGAGAGACCGTTTCTTATTTTGTGCCGAAGCGCTTTATAAAGCGCAGGCCGAAACGGGTGAAATCAAAGGACATTACTTGAATGCTACTGCGGGTACATGTGAAGAAATGATGAAAAGGGCCATATTTGCCAGAGAATTGGGAGTTCCTATCGTAATGCATGACTACTTAACTGGGGGATTCACTGCAAATACTAGCTTGGCTCAGTATTGCCGCGATAACGGCCTACTTCTTCACATCCATCGCGCAATGCATGCAGTTATTGATAGACAGAAAAATCATGGTATGCATTTTCGTGTACTAGCTAAAGC…
	Phoenicophorium_borsigianum TGTCTACGCGGTGGACTTGATTTTACCAAGGATGATGAAAACGTGAACTCACAACCATTTATGCGTTGGAGAGACCGTTTCTTATTTTGTGCCGAAGCACTTTTTAAAGCGCAGGCCGAAACGGGTGAAATCAAAGGACATTACTTGAATGCTACTGCGGGTACATGTGAAGAAATGATCAAAAGGGCCGTATTTGCCAGAGAATTGGGAGTTCCTATCGTAATGCATGACTACTTAACTGGGGGATTCACTGCAAATACTAGCTTGGCTCATTATTGCCGCGATAACGGCCTACTTCTTCACATCCATCGCGCAATGCATGCAGTTATTGATAGACAGAAAAATCATGGTATGCATTTTCGTGTACTAGC…
	Physokentia_rosea TGTCTACGCGGTGGACTTGATTTTACCAAGGATGATGAAAACGTGAACTCACAACCATTTATGCGTTGGAGAGACCGTTTCTTATTTTGTGCCGAAGCACTTTATAAAGCGCAGGCCGAAACGGGTGAAATCAAAGGACATTACTTGAATGCTACTGCGGGTACATGTGAAGAAATGATCAAAAGGGCCGTATTTGCCAGAGAATTGGGAGTTCCTATCGTAATGCATGACTACTTAACTGGGGGATTCACTGCAAATACTAGCTTGGCTCATTATTGCCGCGATAACGGCCTACTTCTTCACATCCATCGCGCAATGCATGCAGTTATTGATAGACAGAAAAATCATGGTATGCATTTTCGTGTACTAGCTAAAGCATTA…
	Pinanga_coronata TGTCTACGCGGTGGACTTGATTTTACCAAGGATGATGAAAACGTGAACTCACAACCATTTATGCGTTGGAGAGACCGTTTCTTATTTTGTGCCGAAGCACTTTATAAAGCGCAGACCGAAACGGGTGAAATCAAAGGACATTACTTGAATGCTACTGCGGGTACATGTGAAGAAATGATCAAAAGGGCCGTATTTGCCAGAGAATTGGGAGCTCCTATCGTAATGCATGACTACTTAACTGGGGGATTCACTGCAAATACTAGCTTGGCTCATTATTGCCGCGATAACGGCCTACTTCTTCACATCCATCGCGCAATGCATGCAGTTATTGATAGACAGAAAAATCATGGTATGCATTTTCGTGTACTAGCTAAAGCATTAC…
	Ponapea_ledermanniana TGTCTACGCGGTGGACTTGATTTTACCAAGGATGATGAAAACGTGAACTCACAACCATTTATGCGTTGGAGAGACCGTTTCTTATTTTGTGCCGAAGCGCTTTATAAAGCGCAGACCGAAACGGGTGAAATCAAAGGACATTACTTGAATGCTACTGCGGGTACATGTGAAGAAATGATGAAAAGGGCCATATTTGCCAGAGAATTGGGAGTTCCTATCGTAATGCATGACTACTTAACTGGGGGATTCACTGCAAATACTAGCTTGGCTCATTATTGCCGCGATAACGGCCTACTTCTTCACATCCATCGCGCAATGCATGCAGTTATTGATAGACAGAAAAATCATGGTATGCATTTTCGTGTACTAGCTAAAGC…
	Ptychococcus_paradoxus TGTCTACGCGGTGGACTTGATTTTACCAAGGATGATGAAAACGTGAACTCACAACCATTTATGCGTTGGAGAGACCGTTTCTTATTTTGTGCCGAAGCGCTTTATAAAGCGCAGGCCGAAACGGGTGAAATCAAAGGACATTACTTGAATGCTACTGCGGGTACATGTGAAGAAATGATGAAAAGGGCCGTATTTGCCAGAGAATTGGGAGTTCCTATCGTAATGCATGACTACTTAACTGGGGGATTCACTGCAAATACTAGCTTGGCTCATTATTGCCGCGATAACGGCCTACTTCTTCACATCCATCGCGCAATGCATGCAGTTATTGATAGACAGAAAAATCATGGTATGCATTTTCGTGTACTAGCTAAAG…
	Ptychosperma_macarthurii TGTCTACGCGGTGGACTTGATTTTACCAAGGATGATGAAAACGTGAACTCACAACCATTTATGCGTTGGAGAGACCGTTTCTTATTTTGTACCGAAGCGCTTTATAAAGCGCAGACCGAAACGGGTGAAATCAAAGGACATTACTTGAATGCTACTGCGGGTACATGTGAAGAAATGATGAAAAGGGCCGTATTTGCCAGAGAATTGGGAGTTCCTATCGTAATGCATGACTACTTAACTGGGGGATTCACTGCAAATACTAGCTTGGCTCATTATTGCCGCGATAACGGCCTACTTCTTCACATCCATCGCGCAATGCATGCAGTTATTGATAGACAGAAAAATCATGGTATGCATTTTCGTGTACTAGCTAA…
	Ptychosperma_micranthum TGTCTACGCGGTGGACTTGATTTTACCAAGGATGATGAAAACGTGAACTCACAACCATTTATGCGTTGGAGAGACCGTTTCTTATTTTGTGCTGAAGCACTTTATAAAGCGCAGGCCGAAACGGGTGAAATCAAAGGACATTACTTGAATGCTACTGCGGGTACATGTGAAGAAATGATGAAAAGGGCCGTATGTGCCAGAGAATTGGGAGTTCCTATCGTAATGCATGACTACTTAACTGGGGGATTCACTGCAAATACTAGCTTGGCTCATTATTGCCGCGATAACGGCCTACTTCTTCACATCCATCGCGCAATGCATGCAGTTATTGATAGACAGAAAAATCATGGTATGCATTTTCGTGTACTAGCTAAA…
	Rhopaloblaste_augusta TGTCTACGCGGTGGACTTGATTTTACCAAGGATGATGAAAACGTGAACTCACAACCATTTATGCGTTGGAGAGACCGTTTCTTATTTTGTGCCGAAGCAATTTTTAAAGCGCAGGCCGAAACGGGTGAAATCAAAGGACATTACTTGAATGCTACTGCGGGTACATGTGAAGAAATGATCAAAAGGGCCGTATTTGCCAGAGAATTGGGAGCTCCTATCGTAATGCATGACTACTTAACTGGGGGATTCACTGCAAATACTAGCTTGGCTCATTATTGCCGCGATAACGGCCTACTTCTTCACATCCATCGCGCAATGCATGCAGTTATTGATAGACAGAAAAATCATGGTATGCATTTTCGTGTACTAGCTAAAGC…
	Rhopalostylis_baueri TGTCTACGCGGTGGACTTGATTTTACCAAGGATGATGAAAACGTGAACTCACAACCATTTATGCGTTGGAGAGACCGTTTCTTATTTTGTGCCGAAGCGCTTTATAAAGCGCAGTCCGAAACGGGTGAAATCAAAGGACATTACTTGAATGCTACTGCGGGTACATGTGAAGAAATGATGAAAAGGGCCGTATTTGCCAGAGAATTGGGAGTTCCTATCGTAATGCATGACTACTTAACTGGGGGATTCACTGCAAATACTAGCTTGGCTCATTATTGCCGCGATAACGGCCTACTTCTTCACATCCATCGCGCAATGCATGCAGTTATTGATAGACAGAAAAATCATGGTATGCATTTTCGTGTACTAGCTAAAGCA…
	Roscheria_melanochaetes TGTCTACGCGGTGGACTTGATTTTACCAAGGATGATGAAAACGTGAACTCACAACCATTTATGCGTTGGAGAGACCGTTTCTTATTTTGTGCCGAAGCGCTTTATAAAGCGCAGGCCGAAACGGGTGAAATCAAAGGACATTACTTGAATGCTACTGCGGGTACATGTGAAGAAATGATCAAAAGGGCCGTATTTGCCAGAGAATTGGGAGTTCCTATCGTAATGCATGACTACTTAACTGGGGGATTCACTGCAAATACTAGCTTGGCTCATTATTGCCGCGATAACGGCCTACTTCTTCACATCCATCGCGCAATGCATGCAGTTATTGATAGACAGAAAAATCATGGTATGCATTTTCGTGTACTAGCTAAA…
	Satakentia_liukiuensis TGTCTACGCGGTGGACTTGATTTTACCAAGGATGATGAAAACGTGAACTCACAACCATTTATGCGTTGGAGAGACCGTTTCGTATTTTGTGCCGAAGCAATTTATAAAGCGCAGGCCGAAACGGGTGAAATCAAAGGACATTACTTTAATGCTACTGCGGGTACATGTGAAGAAATGATCAAAAGGGCCGTATTTGCCAGAGAATTGGGAGTTCCTATCGTAATGCATGACTACTTAACTGGGGGATTCACTGCAAATACTAGCTTGGCTCATTATTGCCGCGATAACGGCCTACTTCTTCACATCCATCGCGCAATGCATGCAGTTATTGATAGACAGAAAAATCATGGTATGCATTTTCGTGTACTAGCTAAAG…
	Tectiphiala_ferox TGTCTACGCGGTGGACTTGATTTTACCAAGGATGATGAAAACGTGAACTCACAACCATTTATGCGTTGGAGAGACCGTTTCTTATTTTGTGCCGAAGCGCTTTATAAAGCGCAGTCCGAAACGGGTGAAATCAAAGGACATTACTTGAATGCTACTGCGGGTACATGTGAAGAAATGATCAAAAGGGCCGTATTTGCCAGAGAATTGGGAGTTCCTATCGTAATGCATGACTACTTAACTGGGGGATTCACTGCAAATACTAGCTTGGCTCATTATTGCCGCGATAACGGCCTACTTCTTCACATCCATCGCGCAATGCATGCAGTTATTGATAGACAGAAAAATCATGGTATGCATTTTCGTGTACTAGCTAAAGCATTA…
	Trachycarpus_takil TGTCTACGCGGTGGACTTGATTTTACCAAGGATGATGAAAACGTGAACTCACAACCATTTATGCGTTGGAGAGACCGTTTCTTATTTTGTACCGAAGCGCTTTATAAAGCGCAGGCCGAAACGGGTGAAATCAAAGGACATTACTTGAATGCTACTGCA?????????????????????????????????????????????????????????????????????????????????????????????????????????????????????????????????????????????????????????????????????????????????????????????????????????????????????????????…
	Veitchia_arecina TGTCTACGCGGTGGACTTGATTTTACCAAGGATGATGAAAACGTGAACTCACAACCATTTATGCGTTGGAGAGACCGTTTCTTATTTTGTACCGAAGCGCTTTATAAAGCGCAGGCCGAAACGGGTGAAATCAAAGGACATTACTTGAATGCTACTGCGGGTACATGTGAAGAAATGATGAAAAGGGCCGTATTTGCCAGAGAATTGGGAGTTCCTATCGTAATGCATGACTACTTAACTGGGGGATTCACTGCAAATACTAGCTTGGCTCATTATTGCCGCGATAACGGCCTACTTCTTCACATCCATCGCGCAATGCATGCAGTTATTGATAGACAGAAAAATCATGGTATGCATTTTCGTGTACTAGCTAAAGCATTAC…
	Verschaffeltia_splendida TGTCTACGCGGTGGACTTGATTTTACCAAGGATGATGAAAACGTGAACTCACAACCATTTATGCGTTGGAGAGACCGTTTCTTATTTTGTGCCGAAGCGCTTTATAAAGCGCAGGCCGAAACGGGTGAAATCAAAGGACATTACTTGAATGCTACTGCGGGTACATGTGAAGAAATGATCAAAAGGGCCGTATTTGCCAGAGAATTGGGAGTTCCTATCGTAATGCATGACTACTTAACTGGGGGATTCACTGCAAATACTAGCTTGGCTCATTATTGCCGCGATAACGGCCTACTTCTTCACATCCATCGCGCAATGCATGCAGTTATTGATAGACAGAAAAATCATGGTATGCATTTTCGTGTACTAGCTAA…
	Wodyetia_bifurcata TGTCTACGCGGTGGACTTGATTTTACCAAGGATGATGAAAACGTGAACTCACAACCATTTATGCGTTGGAGAGACCGTTTCTTATTTTGTGCCGAAGCGCTTTATAAAGCGCAGTCCGAAACGGGTGAAATCAAAGGACATTACTTGAATGCTACTGCGGGTACATGTGAAGAAATGATGAAAAGGGCCGTATTTGCCAGAGAATTGGGAGTTCCTATCATAATGCATGACTACTTAACTGGGGGATTCACTGCAAATACTAGCTTGGCTCATTATTGCCGCGATAACGGCCTACTTCTTCACATCCATCGCGCAATGCATGCAGTTATTGATAGACAGAAAAATCATGGTATGCATTTTCGTGTACTAGCTAAAGCATT…
	Acanthophoenix_rubra CAATAGAGCTTTTCCAAACATTTTTAATTCGTGGTCTAATCAGACAACATGTTGCTTCTAACATAGGGATTGCTAAAAATCAAATTCGGGAAAAAGAACTGATTGTATGGGAAATACTTCAAGAAGTTTTGCGGGGGCATCCTGTATTGTTGAATAGAGCACCCACCTTGCATAGATTAGGCATACAGGCCTTCCAACCCATTTTAGTGGAGGGGCGCGCTATTTGTTTACACCCATTAGTTTGTAAGGGTTTCAATGCAGACTTTGATGGAGATCAAATGGCTGTTCATGTACCTTTATCTTTGGAAGCTCAAGCGGAGGCTCGTTTACTTATGTTTTCTCATATAAATCTCTTGTCTCCAGCTATTGGGGATCCCA…
	Actinorhytis_calapparia CAATAGAGCTTTTCCAAACATTTTTAATTCGTGGTCTAATCAGACAACATGTTGCTTCTAACATAGGGATTGCTAAAAGTCAAATTCGGGAAAAAGAACTGATTGTATGGGAAATACTTCAAGAAGTTTTGCGGGGGCATCCTGTATTGTTGAATAGAGCACCCACCTTGCATAGATTAGGCATACAGGCCTTCCAACCCATTTTAGTGGAGGGGCGCGCTATTTGTTTACACCCATTAGTTTGTAAGGGTTTCAATGCAGACTTTGATGGAGATCAAATGGCTGTTCATGTACCTTTATCTTTGGAAGCTCAAGCGGAGGCTCGTTTACTTATGTTTTCTCATATAAATCTCTTGTCTCCAGCTATTGGGGATC…
	Adonidia_merrillii CAATAGAGCTTTTCCAAACATTTTTAATTCGTGGTCTAATCAGACAACATGTTGCTTCTAACATAGGGATTGCTAAAAGTCAAATTCGGGAAAAAGAACTGATTGTATGGGAAATACTTCAAGAAGTTTTGCGGGGGCATCCTGTATTGTTGAATAGAGCACCCACCTTGCATAGATTAGGCATACAGGCCTTCCAACCCATTTTAGTGGAGGGGCGCGCTATTTGTTTACACCCATTAGTTTGTAAGGGTTTCAATGCAGACTTTGATGGAGATCAAATGGCTGTTCATGTACCTTTATCTTTGGAAGCTCAAGCGGAGGCTCGTTTACTTATGTTTTCTCATATAAATCTCTTGTCTCCAGCTATTGGGGATCCCATT…
	Alsmithia_longipes ????????????????????????????????????????????????????????????????????????????????????????????????????????????????????????????????????????????????????????????????????????????????????????????????????????????????????????????????????????????????????????????????????????????????????????????????????????????????????????????????????????????????????????????????????????????????????????????…
	Archontophoenix_purpurea CAATAGAGCTTTTCCAAACATTTTTAATTCGTGGTCTAATCAGACAACATGTTGCTTCTAACATAGGGATTGCTAAAAGTCAAATTCGGGAAAAAGAACTGATTGTATGGGAAATACTTCAAGAAGTTTTGCGGGGGCATCCTGTATTGTTGAATAGAGCACCCACCTTGCATAGATTAGGCATACAGGCCTTCCAACCCATTTTAGTGGAGGGGCGCGCTATTTGTTTACACCCATTAGTTTGTAAGGGTTTCAATGCAGACTTTGATGGAGATCAAATGGCTGTTCATGTACCTTTATCTTTGGAAGCTCAAGCGGAGGCTCGTTTACTTATGTTTTCTCATATAAATCTCTTGTCTCCAGCTATTGGGGAT…
	Areca_vestiaria ???????????????????????????????????????????????????????????????????????????????????????????????????????????????????????????????????????????????????????????????????????????????????????????????????????????????????????????????????????????????????????????????????????????????????????????????????????????????????????????????????????????????????????????????????????????????????????????????…
	Arenga_pinnata ????????????????????????????????????????????????????????????????????????????????????????????????????????????????????????????????????????????????????????????????????????????????????????????????????????????????????????????????????????????????????????????????????????????????????????????????????????????????????????????????????????????????????????????????????????????????????????????????…
	Arenga_wightii ????????????????????????????????????????????????????????????????????????????????????????????????????????????????????????????????????????????????????????????????????????????????????????????????????????????????????????????????????????????????????????????????????????????????????????????????????????????????????????????????????????????????????????????????????????????????????????????????…
	Balaka_seemannii CAATAGAGCTTTTCCAAACATTTTTAATTCGTGGTCTAATCAGACAACATGTTGCTTCTAACATAGGGATTGCTAAAAGTAAAATTCGGGAAAAAGAACTGATTGTATGGGAAATACTTCAAGAAGTTTTGCGGGGGCATCCTGTATTGTTGAATAGAGCACCCACCTTGCATAGATTAGGCATACAGGCCTTCCAACCCATTTTAGTGGAGGGGCGCGCTATTTGTTTACACCCATTAGTTTGTAAGGGTTTCAATGCAGACTTTGATGGAGATCAAATGGCTGTTCATGTACCTTTATCTTTGGAAGCTCAAGCGGAGGCTCGTTTACTTATGTTTTCTCATATAAATCTCTTGTCTCCAGCTATTGGGGATCCCATTTC…
	Basselinia_velutina CAATAGAGCTTTTCCAAACATTTTTAATTCGTGGTCTAATCAGACAACATGTTGCTTCTAACATAGGGATTGCTAAAAGTCAAATTCGGGAAAAAGAACTGATTGTATGGGAAATACTTCAAGAAGTTTTGCGGGGGCATCCTGTATTGTTGAATAGAGCACCCACCTTGCATAGATTAGGCATACAGGCCTTCCAACCCATTTTAGTGGAGGGGCGCGCTATTTGTTTACACCCATTAGTTTGTAAGGGTTTCAATGCAGACTTTGATGGAGATCAAATGGCTGTTCATGTACCTTTATCTTTGGAAGCTCAAGCGGAGGCTCGTTTACTTATGTTTTCTCATATAAATCTCTTGTCTCCAGCTATTGGGGATCCCAT…
	Bentinckia_condapanna ?????????????????????????????????????????????????????????????????????????????????????????????????????????????????????????????????????????????????????????????????????????????????????????????????????????????????????????????????????????????????????????????????????????????????????????????????????????????????????????????????????????????????????????????????????????????????????????…
	Bentinckia_nicobarica CAATAGAGCTTTTCCAAACATTTTTAATTCGTGGTCTAATCAGACAACATGTTGCTTCTAACATAGGGATTGCTAAAAGTCAAATTCGGGAAAAAGAACCGATTRTATGGGAAATACTTCAAGAAGTTATGCGGGGGCATCCTGTATTGTTGAATAGAGCACCCACCTTGCATAGATTAGGCATACAGGCCTTCCAACCCATTTTAGTGGAGGGGCGCGCTATTTGTTTACACCCATTAGTTTGTAAGGGTTTCAATGCAGACTTTGATGGAGATCAAATGGCTGTTCATGTACCTTTATCTTTGGAAGCTCAAGCGGAGGCTCGTTTACTTATGTTTTCTCATATAAATCTCTTGTCTCCAGCTATTGGGGATCCC…
	Brassiophoenix_schumannii CAATAGAGCTTTTCCAAACATTTTTAATTCGTGGTCTAATCAGACAACATGTTGCTTCTAACATAGGGATTGCTAAAAGTCAAATTCGGGAAAAAGAACTGATTGTATGGGAAATACTTCAAGAAGTTTTGCGGGGGCATCCTGTATTGTTGAATAGAGCACCCACCTTGCATAGATTAGGCATACAGGCCTTCCAACCCATTTTAGTGGAGGGGCGCGCTATTTGTTTACACCCATTAGTTTGTAAGGGTTTCAATGCAGACTTTGATGGAGATCAAATGGCTGTTCATGTACCTTTATCTTTGGAAGCTCAAGCGGAGGCTCGTTTACTTATGTTTTCTCATATAAATCTCTTGTCTCCAGCTATTGGGGA…
	Burretiokentia_vieillardii CAATAGAGCTTTTCCAAACATTTTTAATTCGTGGTCTAATCAGACAACATGTTGCTTCTAACATAGGGATTGCTAAAAGTCAAATTCGGGAAAAAGAACTGATTGTATGGGAAATACTTCAAGAAGTTTTGCGGGGGCATCCTGTATTGTTGAATAGAGCACCCACCTTGCATAGATTAGGCATACAGGCCTTCCAACCCATTTTAGTGGAGGGGCGCGCTATTTGTTTACACCCATTAGTTTGTAAGGGTTTCAATGCAGACTTTGATGGAGATCAAATGGCTGTTCATGTACCTTTATCTTTGGAAGCTCAAGCGGAGGCTCGTTTACTTATGTTTTCTCATATAAATCTCTTGTCTCCAGCTATTGGGG…
	Carpentaria_acuminata CAATAGAGCTTTTCCAAACATTTTTAATTCGTGGTCTAATCAGACAACATGTTGCTTCTAACATAGGGATTGCTAAAAGTCAAATTCGGGAAAAAGAACTGATTGTATGGGAAATACTTCAAGAAGTTTTGCGGGGGCATCCTGTATTGTTGAATAGAGCACCCACCTTGCATAGATTAGGCATACAGGCCTTCCAACCCATTTTAGTGGAGGGGCGTGCTATTTGTTTACACCCATTAGTTTGTAAGGGTTTCAATGCAGACTTTGATGGAGATCAAATGGCTGTTCATGTACCTTTATCTTTGGAAGCTCAAGCGGAGGCTCGTTTACTTATGTTTTCTCATATAAATCTCTTGTCTCCAGCTATTGGGGATCCC…
	Carpoxylon_macrospermum CAATAGAGCTTTTCCAAACATTTTTAATTCGTGGTCTAATCAGACAACATGTTGCTTCTAACATAGGGATTGCTAAAAGTCAAATTCGGGAAAAAGAACTGATTGTATGGGAAATACTTCAAGAAGTTTTGCGGGGGCATCCTGTATTGTTGAATAGAGCACCCACCTTGCATAGATTAGGCATACAGGCCTTCCAACCCATTTTAGTGGAGGGGCGCGCTATTTGTTTACACCCATTAGTTTGTAAGGGTTTCAATGCAGACTTTGATGGAGATCAAATGGCTGTTCATGTACCTTTATCTTTGGAAGCTCAAGCGGAGGCTCGTTTACTTATGTTTTCTCATATAAATCTCTTGTCTCCAGCTATTGGGGATC…
	Chambeyronia_macrocarpa CAATAGAGCTTTTCCAAACATTTTTAATTCGTGGTCTAATCAGACAACATGTTGCTTCTAACATAGGGATTGCTAAAAGTCAAATTCGGGAAAAAGAACTGATTGTATGGGAAATACTTCAAGAAGTTTTGCGGGGGCATCCTGTATTGTTGAATAGAGCACCCACCTTGCATAGATTAGGCATACAGGCCTTCCAACCCATTTTAGTGGAGGGGCGCGCTATTTGTTTACACCCATTAGTTTGTAAGGGTTTCAATGCAGACTTTGATGGAGATCAAATGGCTGTTCATGTACCTTTATCTTTGGAAGCTCAAGCGGAGGCTCGTTTACTTATGTTTTCTCATATAAATCTCTTGTCTCCAGCTATTGGGGATC…
	Clinosperma_bracteale CAATAGAGCTTTTCCAAACATTTTTAATTCGTGGTCTAATCAGACAACATGTTGCTTCTAACATAGGGATTGCTAAAAGTCAAATTCGGGAAAAAGAACTGATTGTATGGGAAATACTTCAAGAAGTTTTGCGGGGGCATCCTGTATTGTTGAATAGAGCACCCACCTTGCATAGATTAGGCATACAGGCCTTCCAACCCATTTTAGTGGAGGGGCGCGCTATTTGTTTACACCCATTAGTTTGTAAGGGTTTCAATGCAGACTTTGATGGAGATCAAATGGCTGTTCATGTACCTTTATCTTTGGAAGCTCAAGCGGAGGCTCGTTTACTTATGTTTTCTCATATAAATCTCTTGTCTCCAGCTATTGGGGATCCC…
	Clinostigma_savoryanum CAATAGAGCTTTTCCAAACATTTTTAATTCGTGGTCTAATCAGACAACATGTTGCTTCTAACATAGGGATTGCTAAAAGTCAAATTCGGGAAAAAGAACTGATTGTATGGGAAATACTTCAAGAAGTTTTGCGGGGGCATCCTGTATTGTTGAATAGAGCACCCACCTTGCATAGATTAGGCATACAGGCCTTCCAACCCATTTTAGTGGAGGGGCGCGCTATTTGTTTACACCCATTAGTTTGTAAGGGTTTCAATGCAGACTTTGATGGAGATCAAATGGCTGTTCATGTACCTTTATCTTTGGAAGCTCAAGCGGAGGCTCGTTTACTTATGTTTTCTCATATAAATCTCTTGTCTCCAGCTATTGGGGATCC…
	Cyphokentia_macrostachya CAATAGAGCTTTTCCAAACATTTTTAATTCGTGGTCTAATCAGACAACATGTTGCTTCTAATATAGGGATTGCTAAAAGTCAAATTCGGGAAAAAGAACTGATTGTATGGGAAATACTTCAAGAAGTTTTGCGGGGGCATCCTGTATTGTTGAATAGAGCACCCACCTTGCATAGATTAGGCATACAGGCCTTCCAACCCATTTTAGTGGAGGGGCGCGCTATTTGTTTACACCCATTAGTTTGTAAGGGTTTCAATGCAGACTTTGATGGAGATCAAATGGCTGTTCATGTACCTTTATCTTTGGAAGCTCAAGCGGAGGCTCGTTTACTTATGTTTTCTCATATAAATCTCTTGTCTCCAGCTATTGGGGAT…
	Cyphophoenix_nucele CAATAGAGCTTTTCCAAACATTTTTAATTCGTGGTCTAATCAGACAACATGTTGCTTCTAACATAGGGATTGCTAAAAGTCAAATTCGGGAAAAAGAACTGATTGTATGGGAAATACTTCAAGAAGTTTTGCGGGGGCATCCTGTATTGTTGAATAGAGCACCCACCTTGCATAGATTAGGCATACAGGCCTTCCAACCCATTTTAGTGGAGGGGCGCGCTATTTGTTTACACCCATTAGTTTGTAAGGGTTTCAATGCAGACTTTGATGGAGATCAAATGGCTGTTCATGTACCTTTATCTTTGGAAGCTCAAGCGGAGGCTCGTTTACTTATGTTTTCTCATATAAATCTCTTGTCTCCAGCTATTGGGGATCCCAT…
	Cyphosperma_balansae CAATAGAGCTTTTCCAAACATTTTTAATTCGTGGTCTAATCAGACAACATGTTGCTTCTAACATAGGGATTGCTAAAAGTCAAATTCGGGAAAAAGAACTGATTGTATGGGAAATACTTCAAGAAGTTTTGCGGGGGCATCCTGTATTGTTGAATAGAGCACCCACCTTGCATAGATTAGGCATACAGGCCTTCCAACCCATTTTAGTGGAGGGGCGCGCTATTTGTTTACACCCATTAGTTTGTAAGGGTTTCAATGCAGACTTTGATGGAGATCAAATGGCTGTTCATGTACCTTTATCTTTGGAAGCTCAAGCGGAGGCTCGTTTACTTATGTTTTCTCATATAAATCTCTTGTCTCCAGCTATTGGGGATCCCA…
	Cyrtostachys_renda CAATAGAGCTTTTCCAAACATTTTTAATTCGTGGTCTAATCAGACAACATGTTGCTTCTAACATAGGGATTGCTAAAAGTCAAATTCGGGAAAAAGAACTGATTGTATGGGAAATACTTCAAGAAGTTTTGCGGGGGCATCCTGTATTGTTGAATAGAGCACCCACCTTGCATAGATTAGGCATACAGGCCTTCCAACCCATTTTAGTGGAGGGGCGCGCTATTTGTTTACACCCATTAGTTTGTAAGGGTTTCAATGCAGACTTTGATGGAGATCAAATGGCTGTTCATGTACCTTTATCTTTGGAAGCTCAAGCGGAGGCTCGTTTACTTATGTTTTCTCATATAAATCTCTTGTCTCCAGCTATTGGGGATCCCATT…
	Deckenia_nobilis CAATAGAGCTTTTCCAAACATTTTTAATTCGTGGTCTAATCAGACAACATGTTGCTTCTAACATAGGGATTGCTAAAAGTCAAATTCGGGAAAAAGAACTGATTGTATGGGAAATACTTCAAGAAGTTTTGCGGGGGCATCCTGTATTGTTGAATAGAGCACCCACCTTGCATAGATTAGGCATACAGGCCTTCCAACCCATTTTAGTGGAGGGGCGCGCTATTTGTTTACACCCATTAGTTTGTAAGGGTTTCAATGCAGACTTTGATGGAGATCAAATGGCTGTTCATGTACCTTTATCTTTGGAAGCTCAAGCGGAGGCTCGTTTACTTATGTTTTCTCATATAAATCTCTTGTCTCCAGCTATTGGGGATCCCATTTC…
	Dictyosperma_album CAATAGAGCTTTTCCAAACATTTTTAATTCGTGGTCTAATCAGACAACATGTTGCTTCTAACATAGGGATTGCTAAAAGTCAAATTCGGGAAAAAGAACTGATTGTATGGGAAATACTTCAAGAAGTTTTGCGGGGGCATCCTGTATTGTTGAATAGAGCACCCACCTTGCATAGATTAGGCATACAGGCCTTCCAGCCCATTTTAGTGGAGGGGCGCGCTATTTGTTTACACCCATTAGTTTGTAAGGGTTTCAATGCAGACTTTGATGGAGATCAAATGGCTGTTCATGTACCTTTATCTTTGGAAGCTCAAGCGGAGGCTCGTTTACTTATGTTTTCTCATATAAATCTCTTGTCTCCAGCTATTGGGGATCCCATT…
	Dransfieldia_micrantha CAATAGAGCTTTTCCAAACATTTTTAATTCGTGGTCTAATCAGACAACATGTTGCTTCTAACATAGGGATTGCTAAAAGTCAAATTCGGGAAAAAGAACTGATTGTATGGGAAATACTTCAAGAAGTTTTGCGGGGGCATCCTGTATTGTTGAATAGAGCACCCACCTTGCATAGATTAGGCATACAGGCCTTCCAACCCATTTTAGTGGAGGGGCGCGCTATTTGTTTACACCCATTAGTTTGTAAGGGTTTCAATGCAGACTTTGATGGAGATCAAATGGCTGTTCATGTACCTTTATCTTTGGAAGCTCAAGCGGAGGCTCGTTTACTTATGTTTTCTCATATAAATCTCTTGTCTCCAGCTATTGGGGATCC…
	Drymophloeus_beguinii ?????????????????????????????????????????????????????????????????????????????????????????????????????????????????????????????????????????????????????????????????????????????????????????????????????????????????????????????????????????????????????????????????????????????????????????????????????????????????????????????????????????????????????????????????????????????????????????…
	Dypsis_lutescens CAATAGAGCTTTTCCAAACATTTTTAATTCGTGGTCTAATCAGACAACATGTTGCTTCTAACATAGGGATTGCTAAAAGTCAAATTCGGGAAAAAGAACTGATTGTATGGGAAATACTTCAAGAAGTTTTGCGGGGGCATCCTGTATTGTTGAATAGAGCACCCACCTTGCATAGATTAGGCATACAGGCCTTCCAACCCATTTTAGTGGAGGGGCGCGCTATTTGTTTACACCCATTAGTTTGTAAGGGTTTCAATGCAGACTTTGATGGAGATCAAATGGCTGTTCATGTACCTTTATCTTTGGAAGCTCAAGCAGAGGCTCGTTTACTTATGTTTTCTCATATAAATCTCTTGTCTCCAGCTATTGGGGATCCCATTTC…
	Gronophyllum_chaunostachys ????????????????????????????????????????????????????????????????????????????????????????????????????????????????????????????????????????????????????????????????????????????????????????????????????????????????????????????????????????????????????????????????????????????????????????????????????????????????????????????????????????????????????????????????????????????????????…
	Gulubia_costata ???????????????????????????????????????????????????????????????????????????????????????????????????????????????????????????????????????????????????????????????????????????????????????????????????????????????????????????????????????????????????????????????????????????????????????????????????????????????????????????????????????????????????????????????????????????????????????????????…
	Gulubia_macrospadix ???????????????????????????????????????????????????????????????????????????????????????????????????????????????????????????????????????????????????????????????????????????????????????????????????????????????????????????????????????????????????????????????????????????????????????????????????????????????????????????????????????????????????????????????????????????????????????????…
	Hedyscepe_canterburyana CAATAGAGCTTTTCCAAACATTTTTAATTCGTGGTCTAATCAGACAACATGTTGCTTCTAACATAGGGATTGCTAAAAGTCAAATTCGGGAAAAAGAACTGATTGTATGGGAAATACTTCAAGAAGTTTTGCGGGGGCATCCTGTATTGTTGAATAGAGCACCCACCTTGCATAGATTAGGCATACAGGCCTTCCAACCCATTTTAGTGGAGGGGCGCGCTATTTGTTTACACCCATTAGTTTGTAAGGGTTTCAATGCAGACTTTGATGGAGATCAAATGGCTGTTCATGTACCTTTATCTTTGGAAGCTCAAGCGGAGGCTCGTTTACTTATGTTTTCTCATATAAATCTCTTGTCTCCAGCTATTGGGGATC…
	Heterospathe_elata CAATAGAGCTTTTCCAAACATTTTTAATTCGTGGTCTAATCAGACAACATGTTGCTTCTAACATAGGGATTGCTAAAAGTCAAATTCGGGAAAAAGAACTGATTGTATGGGAAATACTTCAAGAAGTTTTGCGGGGGCATCCTGTATTGTTGAATAGAGCACCCACCTTGCATAGATTAGGCATACAGGCCTTCCAACCCATTTTAGTGGAGGGGCGCGCTATTTGTTTACACCCATTAGTTTGTAAGGGTTTCAATGCAGACTTTGATGGAGATCAAATGGCTGTTCATGTACCTTTATCTTTGGAAGCTCAAGCGGAGGCTCGTTTACTTATGTTTTCTCATATAAATCTCTTGTCTCCAGCTATTGGGGATCCCATT…
	Heterospathe_longipes CAATAGAGCTTTTCCAAACATTTTTAATTCGTGGTCTAATCAGACAACATGTTGCTTCTAACATAGGGATTGCTAAAAGTCAAATTCGGGAAAAAGAACTGATTGTATGGGAAATACTTCAAGAAGTTTTGCGGGGGCATCCTGTATTGTTGAATAGAGCACCCACCTTGCATAGATTAGGCATACAGGCCTTCCAACCCATTTTAGTGGAGGGGCGCGCTATTTGTTTACACCCATTAGTTTGTAAGGGTTTCAATGCAGACTTTGATGGAGATCAAATGGCTGTTCATGTACCTTTATCTTTGGAAGCTCAAGCGGAGGCTCGTTTACTTATGTTTTCTCATATAAATCTCTTGTCTCCAGCTATTGGGGATCCC…
	Howea_forsteriana CAATAGAGCTTTTCCAAACATTTTTAATTCGTGGTCTAATCAGACAACATGTTGCTTCTAACATAGGGATTGCTAAAAGTCAAATTCGGGAAAAAGAACTGATTGTATGGGAAATACTTCAAGAAGTTTTGCGGGGGCATCCTGTATTGTTGAATAGAGCACCCACCTTGCATAGATTAGGCATACAGGCCTTCCAACCCATTTTAGTGGAGGGGCGCGCTATTTGTTTACACCCATTAGTTTGTAAGGGTTTCAATGCAGACTTTGATGGAGATCAAATGGCTGTTCATGTACCTTTATCTTTGGAAGCTCAAGCGGAGGCTCGTTTACTTATGTTTTCTCATATAAATCTCTTGTCTCCAGCTATTGGGGATCCCATTT…
	Hydriastele_chaunostachys CAATAGAGCTTTTCCAAACATTTTTAATTCGTGGTCTAATCAGACAACATGTTGCTTCTAACATAGGGATTGCTAAAAGTCAAATTCGGGAAAAAGAACTAATTGTATGGGAAATACTTCAAGAAGTTTTGCGGGGGCATCCTGTATTGTTGAATAGAGCACCCACCTTGCATAGATTAGGCATACAGGCCTTCCAACCCATTTTAGTGGAGGGGCGCGCTATTTGTTTACACCCATTAGTTTGTAAGGGTTTCAATGCAGACTTTGATGGAGATCAAATGGCTGTTCATGTACCTTTATCTTTGGAAGCTCAAGCGGAGGCTCGTTTACTTATGTTTTCTCATATAAATCTCTTGTCTCCAGCTATTTGGGA…
	Hydriastele_microspadix CAATAGAGCTTTTCCAAACATTTTTAATTCGTGGTCTAATCAGACAACATGTTGCTTCTAACATAGGGATTGCTAAAAGTCAAATTCGGGAAAAAGAACTAATTGTATGGGAAATACTTCAAGAAGTTTTGCGGGGGCATCCTGTATTGTTGAATAGAGCACCCACCTTGCATAGATTAGGCATACAGGCCTTCCAACCCATTTTAGTGGAGGGGCGCGCTATTTGTTTACACCCATTAGTTTGTAAGGGTTTCAATGCAGACTTTGATGGAGATCAAATGGCTGTTCATGTACCTTTATCTTTGGAAGCTCAAGCGGAGGCTCGTTTACTTATGTTTTCTCATATAAATCTCTTGTCTCCAGCTATTGGGGATC…
	Hyphaene_dichotoma ????????????????????????????????????????????????????????????????????????????????????????????????????????????????????????????????????????????????????????????????????????????????????????????????????????????????????????????????????????????????????????????????????????????????????????????????????????????????????????????????????????????????????????????????????????????????????????????…
	Iguanura_wallichiana CAATAGAGCTTTTCCAAACATTTTTAATTCGTGGTCTAATCAGACAACATGTTGCTTCTAACATAGGGATTGCTAAAAGTCAAATTCGGGAAAAAGAACTGATTGTATGGGAAATACTTCAAGAAGTTTTGCGGGGGCATCCTGTATTGTTGAATAGAGCACCCACCTTGCATAGATTAGGCATACAGGCCTTCCAACCCATTTTAGTGGAGGGGCGCGCTATTTGTTTACACCCATTAGTTTGTAAGGGTTTCAATGCAGACTTTGATGGAGATCAAATGGCTGTTCATGTACCTTTATCTTTGGAAGCTCAAGCGGAGGCTCGTTTACTTATGTTTTCTCATATAAATCTCTTGTCTCCAGCTATTGGGGATCCCA…
	Kentiopsis_oliviformis CAATAGAGCTTTTCCAAACATTTTTAATTCGTGGTCTAATCAGACAACATGTTGCTTCTAACATAGGGATTGCTAAAAGTCAAATTCGGGAAAAAGAACTGATTGTATGGGAAATACTTCAAGAAGTTTTGCGGGGGCATCCTGTATTGTTGAATAGAGCACCCACCTTGCATAGATTAGGCATACAGGCCTTCCAACCCATTTTAGTGGAGGGGCGCGCTATTTGTTTACACCCATTAGTTTGTAAGGGTTTCAATGCAGACTTTGATGGAGATCAAATGGCTGTTCATGTACCTTTATCTTTGGAAGCTCAAGCGGAGGCTCGTTTACTTATGTTTTCTCATATAAATCTCTTGTCTCCAGCTATTGGGGATCC…
	Laccospadix_australasica CAATAGAGCTTTTCCAAACATTTTTAATTCGTGGTCTAATCAGACAACATGTTGCTTCTAACATAGGGATTGCTAAAAGTCAAATTCGGGAAAAAGAACTGATTGTATGGGAAATACTTCAAGAAGTTTTGCGGGGGCATCCTGTATTGTTGAATAGAGCACCCACCTTGCATAGATTAGGCATACAGGCCTTCCAACCCATTTTAGTGGAGGGGCGCGCTATTTGTTTACACCCATTAGTTTGTAAGGGTTTCAATGCAGACTTTGATGGAGATCAAATGGCTGTTCATGTACCTTTATCTTTGGAAGCTCAAGCGGAGGCTCGTTTACTTATGTTTTCTCATATAAATCTCTTGTCTCCAGCTATTGGGGAT…
	Lemurophoenix_halleuxii CAATAGAGCTTTTCCAAACATTTTTAATTCGTGGTCTAATCAGACAACATGTTGCTTCTAACATAGGGATTGCTAAAAGTCAAATTCGGGAAAAAGAACTGATTGTATGGGAAATACTTCAAGAAGTTTTGCGGGGGCATCCTGTATTGTTGAATAGAGCACCCACCTTGCATAGATTAGGCATACAGGCCTTCCAACCCATTTTAGTGGAGGGGCGCGCTATTTGTTTACACCCATTAGTTTGTAAGGGTTTCAATGCAGACTTTGATGGAGATCAAATGGCTGTTCATGTACCTTTATCTTTGGAAGCTCAAGCGGAGGCTCGTTTACTTATGTTTTCTCATATAAATCTCTTGTCTCCAGCTATTGGGGATC…
	Linospadix_monostachya CAATAGAGCTTTTCCAAACATTTTTAATTCGTGGTCTAATCAGACAACATGTTGCTTCTAACATAGGGATTGCTAAAAGTCAAATTCGGGAAAAAGAACTGATTGTATGGGAAATACTTCAAGAAGTTTTGCGGGGGCATCCTGTATTGTTGAATAGAGCACCCACCTTGCATAGATTAGGCATACAGGCCTTCCAACCCATTTTAGTGGAGGGGCGCGCTATTTGTTTACACCCATTAGTTTGTAAGGGTTTCAATGCAGACTTTGATGGAGATCAAATGGCTGTTCATGTACCTTTATCTTTGGAAGCTCAAGCGGAGGCTCGTTTACTTATGTTTTCTCATATAAATCTCTTGTCTCCAGCTATTGGGGATCC…
	Loxococcus_rupicola CAATAGAGCTTTTCCAAACATTTTTAATTCGTGGTCTAATCAGACAACATGTTGCTTCTAACATAGGGATTGCTAAAAGTAAAATTCGGGAAAAAGAACTGATTGTATGGGAAATACTTCAAGAAGTTTTGCGGGGGCATCCTGTATTGTTGAATAGAGCACCCACCTTGCATAGATTAGGCATACAGGCCTTCCAACCCATTTTAGTGGAGGGGCGCGCTATTTGTTTACACCCATTAGTTTGTAAGGGTTTCAATGCAGACTTTGATGGAGATCAAATGGCTGTTCATGTACCTTTATCTTTGGAAGCTCAAGCGGAGGCTCGTTTACTTATGTTTTCTCATATAAATCTCTTGTCTCCAGCTATTGGGGATCCCAT…
	Manjekia_maturbongsii CAATAGAGCTTTTCCAAACATTTTTAATTCGTGGTCTAATCAGACAACATGTTGCTTCTAACATAGGGATTGCTAAAAGTCAAATTCGGGAAAAAGAACTGATTGTATGGGAAATACTTCAAGAAGTTTTGCGGGGGCATCCTGTATTGTTGAATAGAGCACCCACCTTGCATAGATTAGGCATACAGGCCTTCCAACCCATTTTAGTGGAGGGGCGCGCTATTTGTTTACACCCATTAGTTTGTAAGGGTTTCAATGCAGACTTTGATGGAGATCAAATGGCTGTTCATGTACCTTTATCTTTGGAAGCTCAAGCGGAGGCTCGTTTACTTATGTTTTCTCATATAAATCTCTTGTCTCCAGCTATTGGGGATCCC…
	Marojejya_insignis CAATAGAGCTTTTCCAAACATTTTTAATTCGTGGTCTAATCAGACAACATGTTGCTTCTAACATAGGGATTGCTAAAAGTCAAATTCGGGAAAAAGAACTGATTGTATGGGAAATACTTCAAGAAGTTTTGCGGGGGCATCCTGTATTGTTGAATAGAGCACCCACCTTGCATAGATTAGGCATACAGGCCTTCCAACCCATTTTAGTGGAGGGGCGCGCTATTTGTTTACACCCATTAGTTTGTAAGGGTTTCAATGCAGACTTTGATGGAGATCAAATGGCTGTTCATGTACCTTTATCTTTGGAAGCTCAAGCGGAGGCTCGTTTACTTATGTTTTCTCATATAAATCTCTTGTCTCCAGCTATTGGGGATCCCATT…
	Nenga_pumila CAATAGAGCTTTTCCAAACATTTTTAATTCGTGGTCTAATCAGACAACATGTTGCTTCTAACATAGGGATTGCTAAAAGTCAAATTCGGGAAAAAGAACTGATTGTATGGGAAATACTTCAAGAAGTTTTGCGGGGGCATCCCGTATTGTTGAATAGAGCACCCACCTTGCATAGATTAGGCATACAGGCCTTCCAACCCATTTTAGTGGAGGGGCGCGCTATTTGTTTACACCCATTAGTTTGTAAGGGTTTCAATGCAGACTTTGATGGAGATCAAATGGCTGTTCATGTACCTTTATCTTTGGAAGCTCAAGCGGAGGCTCGTTTACTTATGTTTTCTCATATAAATCTCTTGTCTCCAGCTATTGGGGATCCCATTTCCGTA…
	Neoveitchia_storckii ??????????????????????????????????????????????????????????????????????????????????????????????????????????????????????????????????????????????????????????????????????????????????????????????????????????????????????????????????????????????????????????????????????????????????????????????????????????????????????????????????????????????????????????????????????????????????????????…
	Nephrosperma_vanhoutteanum CAATAGAGCTTTTCCAAACATTTTTAATTCGTGGTCTAATCAGACAACATGTTGCTTCTAACATAGGGATTGCTAAAAGTCAAATTCGGGAAAAAGAACTGATTGTATGGGAAATACTTCAAGAAGTTTTGCGGGGGCATCCTGTATTGTTGAATAGAGCACCCACCTTGCATAGATTAGGCATACAGGCCTTCCAACCCATTTTAGTGGAGGGGCGCGCTATTTGTTTACACCCATTAGTTTGTAAGGGTTTCAATGCAGACTTTGATGGAGATCAAATGGCTGTTCATGTACCTTTATCTTTGGAAGCTCAAGCAGAGGCTCGTTTACTTATGTTTTCTCATATAAATCTCTTGTCTCCAGCTATTGGGG…
	Normanbya_normanbyi CAATAGAGCTTTTCCAAACATTTTTAATTCGTGGTCTAATCAGACAACATGTTGCTTCTAACATAGGGATTGCTAAAAGTCAAATTCGGGAAAAAGAACTGATTGTATGGGAAATACTTCAAGAAGTTTTGCGGGGGCATCCTGTATTGTTGAATAGAGCACCCACCTTGCATAGATTAGGCATACAGGCCTTCCAACCCATTTTAGTGGAGGGGCGCGCTATTTGTTTACACCCATTAGTTTGTAAGGGTTTCAATGCAGACTTTGATGGAGATCAAATGGCTGTTCATGTACCTTTATCTTTGGAAGCTCAAGCGGAGGCTCGTTTACTTATGTTTTCTCATATAAATCTCTTGTCTCCAGCTATTGGGGATCCCAT…
	Oncosperma_tigillarum CAATAGAGCTTTTCCAAACATTTTTAATTCGTGGTCTAATCAGACAACATGTTGCTTCTAACATAGGGATTGCTAAAAGTCAAATTCGGGAAAAAGAACTGATTGTATGGGAAATACTTCAAGAAGTTTTGCGGGGGCATCCTGTATTGTTGAATAGAGCACCCACCTTGCATAGATTAGGCATACAGGCCTTCCAACCCATTTTAGTGGAGGGGCGCGCTATTTGTTTACACCCATTAGTTTGTAAGGGTTTCAATGCAGACTTTGATGGAGATCAAATGGCTGTTCATGTACCTTTATCTTTGGAAGCTCAAGCGGAGGCTCGTTTACTTATGTTTTCTCATATAAATCTCTTGTCTCCAGCTATTGGGGATCCC…
	Phoenicophorium_borsigianum CAATAGAGCTTTTCCAAACATTTTTAATTCGTGGTCTAATCAGACAACATGTTGCTTCTAACATAGGGATTGCTAAAAGTCAAATTCGGGAAAAAGAACTGATTGTATGGGAAATACTTCAAGAAGTTTTGCGGGGGCATCCTGTATTGTTGAATAGAGCACCCACCTTGCATAGATTAGGCATACAGGCCTTCCAACCCATTTTAGTGGAGGGGCGCGCTATTTGTTTACACCCATTAGTTTGTAAGGGTTTCAATGCAGACTTTGATGGAGATCAAATGGCTGTTCATGTACCTTTATCTTTGGAAGCTCAAGCAGAGGCTCGTTTACTTATGTTTTCTCATATAAATCTCTTGTCTCCAGCTATTGGG…
	Physokentia_rosea CAATAGAGCTTTTCCAAACATTTTTAATTCGTGGTCTAATCAGACAACATGTTGCTTCTAACATAGGGATTGCTAAAAGTCAAATTCGGGAAAAAGAACTGATTGTATGGGAAATACTTCAAGAAGTTTTGCGGGGGCATCCTGTATTGTTGAATAGAGCACCCACCTTGCATAGATTAGGCATACAGGCCTTCCAACCCATTTTAGTGGAGGGGCGCGCTATTTGTTTACACCCATTAGTTTGTAAGGGTTTCAATGCAGACTTTGATGGAGATCAAATGGCTGTTCATGTACCTTTATCTTTGGAAGCTCAAGCGGAGGCTCGTTTACTTATGTTTTCTCATATAAATCTCTTGTCTCCAGCTATTGGGGATCCCATTT…
	Pinanga_coronata CAATAGAGCTTTTCCAAACATTTTTAATTCGTGGTCTAATCAGACAACATGTTGCTTCTAACATAGGGATTGCTAAAAGTCAAATTCGGGAAAAAGAACTGATTGTATGGGAAATACTTCAAGAAGTTTTGCGGGGGCATCCTGTATTGTTGAATAGAGCACCCACCTTGCATAGATTAGGCATACAGGCCTTCCAACCCATTTTAGTGGAGGGGCGCGCTATTTGTTTACACCCATTAGTTTGTAAGGGTTTCAATGCAGACTTTGATGGAGATCAAATGGCTGTTCATGTACCTTTATCTTTGGAAGCTCAAGCGGAGGCTCGTTTACTTATGTTTTCTCATATAAATCTCTTGTCTCCAGCTATTGGGGATCCCATTTC…
	Ponapea_ledermanniana CAATAGAGCTTTTCCAAACATTTTTAATTCGTGGTCTAATCAGACAACATGTTGCTTCTAACATAGGGATTGCTAAAAGTCAAATTCGGGAAAAAGAACTGATTGTATGGGAAATACTTCAAGAAGTTTTGCGGGGGCATCCTGTATTGTTGAATAGAGCACCCACCTTGCATAGATTAGGCATACAGGCCTTCCAACCCATTTTAGTGGAGGGGCGCGCTATTTGTTTACACCCATTAGTTTGTAAGGGTTTCAATGCAGACTTTGATGGAGATCAAATGGCTGTTCATGTACCTTTATCTTTGGAAGCTCAAGCGGAGGCTCGTTTACTTATGTTTTCTCATATAAATCTCTTGTCTCCAGCTATTGGGGATCCC…
	Ptychococcus_paradoxus CAATAGAGCTTTTCCAAACATTTTTAATTCGTGGTCTAATCAGACAACATGTTGCTTCTAACATAGGGATTGCTAAAAGTCAAATTCGGGAAAAAGAACTGATTGTATGGGAAATACTTCAAGAAGTTTTGCGGGGGCATCCTGTATTGTTGAATAGAGCACCCACCTTGCATAGATTAGGCATACAGGCCTTCCAACCCATTTTAGTGGAGGGGCGCGCTATTTGTTTACACCCATTAGTTTGTAAGGGTTTCAATGCAGACTTTGATGGAGATCAAATGGCTGTTCATGTACCTTTATCTTTGGAAGCTCAAGCGGAGGCTCGTTTACTTATGTTTTCTCATATAAATCTCTTGTCTCCAGCTATTGGGGATCC…
	Ptychosperma_macarthurii CAATAGAGCTTTTCCAAACATTTTTAATTCGTGGTCTAATCAGACAACATGTTGCTTCTAACATAGGGATTGCTAAAAGTCAAATTCGGGAAAAAGAACTGATTGTATGGGAAATACTTCAAGAAGTTTTGCAGGGGCATCCTGTATTGTTGAATAGAGCACCCACCTTGCATAGATTAGGCATACAGGCCTTCCAACCCATTTTAGTGGAGGGGCGCGCTATTTGTTTACACCCATTAGTTTGTAAGGGTTTCAATGCAGACTTTGATGGAGATCAAATGGCTGTTCATGTACCTTTATCTTTGGAAGCTCAAGCGGAGGCTCGTTTACTTATGTTTTCTCATATAAATCTCTTGTCTCCAGCTATTGGGGAT…
	Ptychosperma_micranthum CAATAGAGCTTTTCCAAACATTTTTAATTCGTGGTCTAATCAGACAACATGTTGCTTCTAACATAGGGATTGCTAAAAGTCAAATTCGGGAAAAAGAACTGATTGTATGGGAAATACTTCAAGAAGTTTTGCGGGGGCATCCTGTATTGTTGAATAGAGCACCCACCTTGCATAGATTAGGCATACAGGCCTTCCAACCCATTTTAGTGGAGGGGCGCGCTATTTGTTTACACCCATTAGTTTGTAAGGGTTTCAATGCAGACTTTGATGGAGATCAAATGGCTGTTCATGTACCTTTATCTTTGGAAGCTCAAGCGGAGGCTCGTTTACTTATGTTTTCTCATATAAATCTCTTGTCTCCAGCTATTGGGGATC…
	Rhopaloblaste_augusta CAATAGAGCTTTTCCAAACATTTTTAATTCGTGGTCTAATCAGACAACATGTTGCTTCTAACATAGGGATTGCTAAAAGTCAAATTCGGGAAAAAGAACTGATTGTATGGGAAATACTTCAAGAAGTTTTGCGGGGGCATCCTGTATTGTTGAATAGAGCACCCACCTTGCATAGATTAGGCATACAGGCCTTCCAACCCATTTTAGTGGAGGGGCGCGCTATTTGTTTACACCCATTAGTTTGTAAGGGTTTCAATGCAGACTTTGATGGAGATCAAATGGCTGTTCATGTACCTTTATCTTTGGAAGCTCAAGCGGAGGCTCGTTTACTTATGTTTTCTCATATAAATCTCTTGTCTCCAGCTATTGGGGATCCC…
	Rhopalostylis_baueri CAATAGAGCTTTTCCAAACATTTTTAATTCGTGGTCTAATCAGACAACATGTTGCTTCTAACATAGGGATTGCTAAAAGTCAAATTCGGGAAAAAGAACTGATTGTATGGGAAATACTTCAAGAAGTTTTGCGGGGGCATCCTGTATTGTTGAATAGAGCACCCACCTTGCATAGATTAGGCATACAGGCCTTCCAACCCATTTTAGTGGAGGGGCGCGCTATTTGTTTACACCCATTAGTTTGTAAGGGTTTCAATGCAGACTTTGATGGAGATCAAATGGCTGTTCATGTACCTTTATCTTTGGAAGCTCAAGCGGAGGCTCGTTTACTTATGTTTTCTCATATAAATCTCTTGTCTCCAGCTATTGGGGATCCCA…
	Roscheria_melanochaetes CAATAGAGCTTTTCCAAACATTTTTAATTCGTGGTCTAATCAGACAACATGTTGCTTCTAACATAGGGATTGCTAAAAGTCAAATTCGGGAAAAAGAACTGATTGTATGGGAAATACTTCAAGAAGTTTTGCGGGGGCATCCTGTATTGTTGAATAGAGCACCCACCTTGCATAGATTAGGCATACAGGCCTTCCAACCCATTTTAGTGGAGGGGCGCGCTATTTGTTTACACCCATTAGTTTGTAAGGGTTTCAATGCAGACTTTGATGGAGATCAAATGGCTGTTCATGTACCTTTATCTTTGGAAGCTCAAGCAGAGGCTCGTTTACTTATGTTTTCTCATATAAATCTCTTGTCTCCAGCTATTGGGGATC…
	Satakentia_liukiuensis CAATAGAGCTTTTCCAAACATTTTTAATTCGTGGTCTAATCAGACAACATGTTGCTTCTAACATAGGGATTGCTAAAAGTCAAATTCGGGAAAAAGAACTGATTGTATGGGAAATACTTCAAGAAGTTTTGCGGGGGCATCCTGTATTGTTGAATAGAGCACCCACCTTGCATAGATTAGGCATACAGGCCTTCCAACCCATTTTAGTGGAGGGGCGCGCTATTTGTTTACACCCATTAGTTTGTAAGGGTTTCAATGCAGACTTTGATGGAGATCAAATGGCTGTTCATGTACCTTTATCTTTGGAAGCTCAAGCGGAGGCTCGTTTACTTATGTTTTCTCATATAAATCTCTTGTCTCCAGCTATTGGGGATCC…
	Tectiphiala_ferox ?????????????????????????????????????????????????????????????????????????????????????????????????????????????????????????????????????????????????????????????????????????????????????????????????????????????????????????????????????????????????????????????????????????????????????????????????????????????????????????????????????????????????????????????????????????????????????????????…
	Trachycarpus_takil ????????????????????????????????????????????????????????????????????????????????????????????????????????????????????????????????????????????????????????????????????????????????????????????????????????????????????????????????????????????????????????????????????????????????????????????????????????????????????????????????????????????????????????????????????????????????????????????…
	Veitchia_arecina CAATAGAGCTTTTCCAAACATTTTTAATTCGTGGTCTAATCAGACAACATGTTGCTTCTAACATAGGGATTGCTAAAAGTCAAATTCGGGAAAAAGAACTGATTGTATGGGAAATACTTCAAGAAGTTTTGCGGGGGCATCCTGTATTGTTGAATAGAGCACCCACCTTGCATAGATTAGGCATACAGGCCTTCCAACCCATTTTAGTGGAGGGGCGCGCTATTTGTTTACACCCATTAGTTTGTAAGGGTTTCAATGCAGACTTTGATGGAGATCAAATGGCTGTTCATGTACCTTTATCTTTGGAAGCTCAAGCGGAGGCTCGTTTACTTATGTTTTCTCATATAAATCTCTTGTCTCCAGCTATTGGGGATCCCATTTC…
	Verschaffeltia_splendida CAATAGAGCTTTTCCAAACATTTTTAATTCGTGGTCTAATCAGACAACATGTTGCTTCTAACATAGGGATTGCTAAAAGCCAAATTCGGGAAAAAGAACTGATTGTATGGGAAATACTTCAAGAAGTTTTGCGGGGGCATCCTGTATTGTTGAATAGAGCACCCACCTTGCATAGATTAGGCATACAGGCCTTCCAACCCATTTTAGTGGAGGGGCGCGCTATTTGTTTACACCCATTAGTTTGTAAGGGTTTCAATGCAGACTTTGATGGAGATCAAATGGCTGTTCATGTACCTTTATCTTTGGAAGCTCAAGCAGAGGCTCGTTTACTTATGTTTTCTCATATAAATCTCTTGTCTCCAGCTATTGGGGAT…
	Wodyetia_bifurcata CAATAGAGCTTTTCCAAACATTTTTAATTCGTGGTCTAATCAGACAACATGTTGCTTCTAACATAGGGATTGCTAAAAGTCAAATTCGGGAAAAAGAACTGATTGTATGGGAAATACTTCAAGAAGTTTTGCGGGGGCATCCTGTATTGTTGAATAGAGCACCCACCTTGCATAGATTAGGCATACAGGCCTTCCAACCCATTTTAGTGGAGGGGCGCGCTATTTGTTTACACCCATTAGTTTGTAAGGGTTTCAATGCAGACTTTGATGGAGATCAAATGGCTGTTCATGTACCTTTATCTTTGGAAGCTCAAGCGGAGGCTCGTTTACTTATGTTTTCTCATATAAATCTCTTGTCTCCAGCTATTGGGGATCCCATT…
	Acanthophoenix_rubra TTATGAGTACGAATGAGATTTCTTTTTTTCTGTAAGGAAGAATAAAAAAACGACTCAAATCATAGTCTAATTCATGATTTTATGGATCCATTTGCCATTATATACATATACAGAAATTTAGAATCCTTTTTCTCGAGCCGTATGAGGAGAAAACCTCCCATACGTTTCGGGGGGGCATTGTTTATTTACATCTATTCCAAATTCAGAGAAACCCTGGAATTAAAAATGGGCAATCCTGAGCCAAATCTTTATTTTGAGAAAACAAGGGTTTATAAAACTAGAATAAAAAAAGGATAGGTGCAGAGACTCAATGGAAGCTGTTCTAACGAATGGAGTTGACTACGTTGTGTTGGTAGCTGGAATTCCTCTATCGAAATT…
	Actinorhytis_calapparia TTATGAGTACGAATGAGATTTCTTTTTTTCTGTAAGGAAGAATAAAAAAACGACTCAAATCATAGTCTAATTCATGATTTTATGGATCCATTTGCCATTATATACATATACAGAAATTTAGAATCCTTTTTCTCGAGCCGTATGAGGAGAAAACCTCCCATACGTTTCGGGGGGGCATTGTTTATTTACATCTATTCCAAATTCAGAGAAACCCTGGAATTAAAAATGGGCAATCCTGAGCCAAATCTTTATTTTGAGAAAACAAGGGTTTATAAAACTAGAATAAAAAAAGGATAGGTGCAGAGACTCAATGGAAGCTGTTCTAACGAATGGAGTTGACTACGTTGTGTTGGTAGCTGGAATTCCTCTATCGAA…
	Adonidia_merrillii TTATGAGTACGAATGAGATTTCTTTTTTTCTGTAAGGAAGAATAAAAAAACGACTCAAATCATAGTCTAATTCATGATTTTATGGATCCATTTGCCATTATATACATATACAGAAATTTAGAATCCTTTTTCTCGAGCCGTATGAGGAGAAAACCTCCCATACGTTTCGGGGGGGCATTGTTTATTTACATCTATT????ATTCAGAGAAACCCTGGAATTAAAAATGGGCAATCCTGAGCCAAATCTTTATTTTGAGAAAACAAGGGTTTATAAAACTAGAATAAAAAAAGGATAGGTGCAGAGACTCAATGGAAGCTGTTCTAACGAATGGAGTTGACTACGTTGTGTTGGTAGCTGGAATTCCTCTATCGAAATTAC…
	Alsmithia_longipes ????????????????????????????????????????????????????????????????????????????????????????????????????????????????????????????????????????????????????????????????????????????????????????????????????????????????????????????????????????????????????????????????????????????????????????????????????????????????????????????????????????????????????????????????????????????????????????????…
	Archontophoenix_purpurea TTATGAGTACGAATGAGATTTCTTTTTTTCTGTAAGGAAGAATAAAAAAACGACTCAAATCATAGTCTAATTCATGATTTTATGGATCCATTTGCCATTATATACATATACAGAAATTTAGAATCCTTTTTCTCGAGCCGTATGAGGAGAAAACCTCCCATACGTTTCGGGGGGGCATTGTTTATTTACATCTATTCCAAATTCAGAGAAACCCTGGAATTAAAAATGGGCAATCCTGAGCCAAATCTTTATTTTGAGAAAACAAGGGTTTATAAAACTAGAATAAAAAAAGGATAGGTGCAGAGACTCAATGGAAGCTGTTCTAACGAATGGAGTTGACTACGTTGTGTTGGTAGCTGGAATTCTTCTATCGA…
	Areca_vestiaria ???????????????????????????????????????????????????????????????????????????????????????????????????????????????????????????????????????????????????????????????????????????????????????????????????????????????????????????????????????????????????????????????????????????????????????????????????????????????????????????????????????????????????????????????????????????????????????????????…
	Arenga_pinnata TTATGAGTACGAATGAGATTTCTTTTTTTCTGTAAGGAAGAATAAAAAAACGACTCAAATCATAGTCTAATTTATGATTTTATGGATCCATTTGTCATTATATACATATACAGAAATTTAGAATCCTTTTTCTCGAGCCGTATGAGGAGAAAACCTCCTATACGTTTCGGGGGGGCATTGTTTATTTA????????????????????????????????????????????????????????????????????????????????????????????????????????????????????????????????????????????????????????????????????????????????????????????????????…
	Arenga_wightii TTATGAGTACGAATGAGATTTCTTTTTTTCTGTAAGGAAGAATAAAAAAACGACTCAAATCATAGTCTAATTTATGATTTTATGGATCCATTTGTCATTATATACATATACAGAAATTTAGAATCCTTTTTCTCGAGCCGTATGAGGAGAAAACCTCCTATACGTTTCGGGGGGGCATTGTTTATTTACATCTATC????????????????????????????????????????????????????????????????????????????????????????????????????????????????????????????????????????????????????????????????????????????????????????????…
	Balaka_seemannii TTATGAGTACGAATGAGATTTCTTTTTTTCTGTAAGGAAGAATAAAAAAACGACTCAAATCATAGTCTAATTCATGATTTTATGGATCCATTTGCCATTATATACATATACAGAAATTTAGAATCCTTTTTCTCGAGCCGTATGAGGAGAAAACCTCCCATACGTTTCGGGGGGGCATTGTTTATTTACATCTATTCCAAATTCAGAGAAACCCTGGAATTAAAAATGGGCAATCCTGAGCCAAATCTTTATTTTGAGAAAACAAGGGTTTATAAAACTAGAATAAAAAAAGGATAGGTGCAGAGACTCAATGGAAGCTGTTCTAACGAATGGAGTTGACTACGTTGTGTTGGTAGCTGGAATTCCTCTATCGAAATTACAG…
	Basselinia_velutina TTATGAGTACGAATGAGATTTCTTTTTTTCTGTAAGGAAGAATAAAAAAACGACTCAAATCATAGTCTAATTCATGATTTTATGGATCCATTTGCCATTATATACATATACAGAAATTTAGAATCCTTTTTCTCGAGCCGTATGAGGAGAAAACCTCCCATACGTTTCGGGGGGGCATTGTTTATTTACATCTATTCCAAATTCAGAGAAACCCTGGAATTAAAAATGGGCAATCCTGAGCCAAATCTTTATTTTGAGAAAACAAGGGTTTATAAAACTAGAATAAAAAAAGGATAGGTGCAGAGACTCAATGGAAGCTGTTCTAACGAATGGAGTTGACTACGTTGTGTTGGTAGCTGGAATTCCTCTATCGAAATTA…
	Bentinckia_condapanna TTATGAGTACGAATGAGATTTCTTTTTTTCTGTAAGGAAGAATAAAAAAACGACTCAAATCATAGTCTAATTCATGATTTTATGGATCCATTTGCCATTATATACATATACAGAAATTTAGAATCCTTTTTCTCGAGCCGTATGAGGAGAAAACCTCCCATACGTTTCGGGGGGGCATTGTTTATTTACATCTATT?????????????????????????????????????????????????????????????????????????????????????????????????????????????????????????????????????????????????????????????????????????????????????…
	Bentinckia_nicobarica TTATGAGTACGAATGAGATTTCTTTTTTTCTGTAAGGAAGAATAAAAAAACGACTCAAATCATAGTCTAATTCATGATTTTATGGATCCATTTGCCATTATATACATATACAGAAATTTAGAATCCTTTTTCTCGAGCCGTATGAGGAGAAAACCTCCCATACGTTTCGGGGGGGCATTGTTTATTTACATCTATTCCAAATTCAGAGAAACCCTGGAATTAAAAATGGGCAATCCTGAGCCAAATCCTTATTTTGAGAAAACAAGGGTTTCTAAAACTAGAAT-AAAAAAGGATAGGTGCAGAGACTCAATGGAAGCTGTTCTAACGAATGGAGTTGACTACGTTGTGTTGGTAGCTGGAATTCCTCTATCGAAAT…
	Brassiophoenix_schumannii TTATGAGTACGAATGAGATTTCTTTTTTTCTGTAAGGAAGAATAAAAAAACGACTCAAATCATAGTCTAATTCATGATTTTATGGATCCATTTGCCATTATATACATATACAGAAATTTAGAATCCTTTTTCTCGAGCCGTATGAGGAGAAAACCTCCCATACGTTTCGGGGGGGCATTGTTTATTTACATCTATTCCAAATTCAGAGAAACCCTGGAATTAAAAATGGGCAATCCTGAGCCAAATCTTTATTTTGAGAAAACAAGGGTTTATAAAACTAGAATAAAAAAAGGATAGGTGCAGAGACTCAATGGAAGCTGTTCTAACGAATGGAGTTGACTACGTTGTGTTGGTAGCTGGAATTCCTCTATCG…
	Burretiokentia_vieillardii TTATGAGTACGAATGAGATTTCTTTTTTTCTGTAAGGAAGAATAAAAAAACGACTCAAATCATAGTCTAATTCATGATTTTATGGATCCATTTGCCATTATATACATATACAGAAATTTAGAATCCTTTTTCTCGAGCCGTATGAGGAGAAAACCTCCCATACGTTTCGGGGGGGCATTGTTTATTTACATCTATT????????????????????????????????????????????????????????????????????????????????????????????????????????????????????????????????????????????????????????????????????????????????…
	Carpentaria_acuminata TTATGAGTACGAATGAGATTTCTTTTTTTCTGTAAGGAAGAATAAAAAAACGACTCAAATCATAGTCTAATTCATGATTTTATGGATCCATTTGCCATTATATACATATACAGAAATTTAGAATCCTTTTTCTCGAGCCGTATGAGGAGAAAACCTCCCATACGTTTCGGGGGGGCATTGTTTATTTACATCTATTCCAAATTCAGAGAAACCCTGGAATTAAAAATGGGCAATCCTGAGCCAAATCTTTATTTTGAGAAAACAAGGGTTTATAAAACTAGAATAAAAAAAGGATAGGTGCAGAGACTCAATGGAAGCTGTTCTAACGAATGGAGTTGACTACGTTGTGTTGGTAGCTGGAATTCCTCTATCGAAAT…
	Carpoxylon_macrospermum TTATGAGTACGAATGAGATTTCTTTTTTTCTGTAAGGAAGAATAAAAAAACGACTCAAATCATAGTCTAATTCATGATTTTATGGATCCATTTGCCATTATATACATATACGGAAATTTAGAATCTTTTTTCTCGAGCCGTATGAGGAGAAAACCTCCCATACGTTTCGGGGGGGCATTGTTTATTTACATCTATTCCAAATTCAGAGAAACCCTGGAATTAAAAATGGGCAATCCTGAGCCAAATCCTTATTTTGAGAAAACAAGGGTTTATAAAACTAGAAT-AAAAAAGGATAGGTGCAGAGACTCAATGGAAGCTGTTCTAACGAATGGAGTTGACTACGTTGTGTTGGTAGCTGGAATTCCTCTATCGAA…
	Chambeyronia_macrocarpa TTATGAGTACGAATGAGATTTCTTTTTTTCTGTAAGGAAGAATAAAAAAACGACTCAAATCATAGTCTAATTCATGATTTTATGGATCCATTTGCCATTATATACATATACAGAAATTTAGAATCCTTTTTCTCGAGCCGTATGAGGAGAAAACCTCCCATACGTTTCGGGGGGGCATTGTTTATTTACATCTATTCCAAATTCAGAGAAACCCTGGAATTAAAAATGGGCAATCCTGAGCCAAATCTTTATTTTGAGAAAACAAGGGTTTATAAAACTAGAATAAAAAAAGGATAGGTGCAGAGACTCAATGGAAGCTGTTCTAACGAATGGAGTTGACTACGTTGTGTTGGTAGCTGGAATTCTTCTATCGAA…
	Clinosperma_bracteale TTATGAGTACGAATGAGATTTCTTTTTTTCTGTAAGGAAGAATAAAAAAACGACTCAAATCATAGTCTAATTCATGATTTTATGGATCCATTTGCCATTATATACATATACAGAAATTTAGAATCCTTTTTCTCGAGCCGTATGAGGAGAAAACCTCCCATACGTTTCGGGGGGGCATTGTTTATTTACATCTATTCCAAATTCAGAGAAACCCTGGAATTAAAAATGGGCAATCCTGAGCCAAATCTTTATTTTGAGAAAACAAGGGTTTATAAAACTAGAATAAAAAAAGGATAGGTGCAGAGACTCAATGGAAGCTGTTCTAACGAATGGAGTTGACTACGTTGTGTTGGTAGCTGGAATTCCTCTATCGAAAT…
	Clinostigma_savoryanum ????????????????????????????????????????????????????????????????????????????????????????????????????????????????????????????????????????????????????????????????????????????????????????????????????CCAAATTCAGAGAAACCCTGGAATTAAAAATGGGCAATCCTGAGCCAAATCCTTATTTTGAGAAAACAAGGGTTTATAAAACTAGAAT-AAAAAAGGATAGGTGCAGAGACTCAATGGAAGCTGTTCTAACGAATGGAGTTGACTACGTTGTGTTGGTAGCTGGAATTCCTCTATCGAAA…
	Cyphokentia_macrostachya TTATGAGTACGAATGAGATTTCTTTTTTTCTGTAAGGAAGAATAAAAAAACGACTCAAATCATAGTCTAATTCATGATTTTATGGATCCATTTGCCATTATATACATATACAGAAATTTAGAATCCTTTTTCTCGAGCCGTATGAGGAGAAAACCTCCCATACGTTTCGGGGGGGCATTGTTTATTTACATCTATTCCAAATTCAGAGAAACCCTGGAATTAAAAATGGGCAATCCTGAGCCAAATCTTTATTTTGAGAAAACAAGGGTTTATAAAACTAGAATAAAAAAAGGATAGGTGCAGAGACTCAATGGAAGCTGTTCTAACGAATGGAGTTGACTACGTTGTGTTGGTAGCTGGAATTCCTCTATCGA…
	Cyphophoenix_nucele TTATGAGTACGAATGAGATTTCTTTTTTTCTGTAAGGAAGAATAAAAAAACGACTCAAATCATAGTCTAATTCATGATTTTATGGATCCATTTGCCATTATATACATATACAGAAATTTAGAATCCTTTTTCTCGAGCCGTATGAGGAGAAAACCTCCCATACGTTTCGGGGGGGCATTGTTTATTTACATCTATTCCAAATTCAGAGAAACCCTGGAATTAAAAATGGGCAATCCTGAGCCAAATCTTTATTTTGAGAAAACAAGGGTTTATAAAACTAGAATAAAAAAAGGATAGGTGCAGAGACTCAATGGAAGCTGTTCTAACGAATGGAGTTGACTACGTTGTGTTGGTAGCTGGAATTCCTCTATCGAAATTA…
	Cyphosperma_balansae TTATGAGTACGAATGAGATTTCTTTTTTTCTGTAAGGAAGAATAAAAAAACGACTCAAATCATAGTCTAATTCATGATTTTATGGATCCATTTGCCATTATATACATATACAGAAATTTAGAATCCTTTTTCTCGAGCCGTATGAGGAGAAAACCTCCCATACGTTTCGGGGGGGCATTGTTTATTTACATCTATTCAAAATTCAGAGAAACCCTGGAATTAAAAATGGGCAATCCTGAGCCAAATCTTTATTTTGAGAAAACAAGGGTTTATAAAACTAGAATAAAAAAAGGATAGGTGCAGAGACTCAATGGAAGCTGTTCTAACGAATGGAGTTGACTACGTTGTGTTGGTAGCTGGAATTCCTCTATCGAAATT…
	Cyrtostachys_renda TTATGAGTACGAATGAGATTTCTTTTTTTCTGTAAGGAAGAATAAAAAAACGACTCAAATCATAGTCTAATTCATGATTTTATGGATCCATTTGCCATTATATACATATACAGAAATTTAGAATCCTTTTTCTCGAGCCGTATGAGGAGAAAACCTCCCATACGTTTCGGGGGGGCATTGTTTATTTACATCTATT????????????????????????????????????????????????????????????????????????????????????????????????????????????????????????????????????????????????????????????????????????????????????????…
	Deckenia_nobilis TTATGAGTACGAATGAGATTTCTTTTTTTCTGTAAGGAAGAATAAAAAAACGACTCAAATCATAGTCTAATTCATGATTTTATGGATCCATTTGCCATTATATACATATACAGAAATTTAGAATCCTTTTTCTCGAGCCGTATGAGGAGAAAACCTCCCATACGTTTCGGGGGGGCATTGTTTATTTACATCTATT??????????????????????????????????????????????????????????????????????????????????????????????????????????????????????????????????????????????????????????????????????????????????????????…
	Dictyosperma_album TTATGAGTACGAATGAGATTTCTTTTTTTCTGTAAGGAAGAATAAAAAAACGACTCAAATCATAGTCTAATTCATGATTTTATGGATCCATTTGCCATTATATACATATACAGAAATTTAGAATCCTTTTTCTCGAGCCGTATGAGGAGAAAACCTCCCATACGTTTCGGGGGGGCATTGTTTATTTACATCTATTCCAAATTCAGAGAAACCCTGGAATTAAAAATGGGCAATCCTGAGCCAAATCTTTATTTTGAGAAAACAAGGGTTTATAAAACTAGAATAAAAAAAGGATAGGTGCAGAGACTCAATGGAAGCTGTTCTAACGAATGGAGTTGACTACGTTGTGTTGGTAGCTGGAATTCCTCTATCGAAATTAC…
	Dransfieldia_micrantha TTATGAGTACGAATGAGATTTCTTTTTTTCTGTAAGGAAGAATAAAAAAACGACTCAAATCATAGTCTAATTCATGATTTTATGGATCCATTTGCCATTATATACATATACAGAAATTTAGAATCCTTTTTCTCGAGCCGTATGAGGAGAAAACCTCCCATACGTTTCGGGGGGGCATTGTTTATTTACATCTATTCCAAATTCAGAGAAACCCTGGAATTAAAAATGGGCAATCCTGAGCCAAATCTTTATTTTGAGAAAACAAGGGTTTATAAAACTAGAATAAAAAAAGGATAGGTGCAGAGACTCAATGGAAGCTGTTCTAACGAATGGAGTTGACTACGTTGTGTTGGTAGCTGGAATTCCTCTATCGAAA…
	Drymophloeus_beguinii ?????????????????????????????????????????????????????????????????????????????????????????????????????????????????????????????????????????????????????????????????????????????????????????????????????????????????????????????????????????????????????????????????????????????????????????????????????????????????????????????????????????????????????????????????????????????????????????…
	Dypsis_lutescens TTATGAGTACGAATGAGATTTCTTTTTTTCTGTAAGGAAGAATAAAAAAACGACTCAAATCATAGTCTAATTCATGATTTTATGGATCCATTTGCCATTATATACATATACAGAAATTTAGAATCCTTTTTCTCGAGCCGTATGAGGAGAAAACCTCCCATACGTTTCGGGGGGGCATTGTTTATTTACATCTATT??????????????????????????????????????????????????????????????????????????????????????????????????????????????????????????????????????????????????????????????????????????????????????????…
	Gronophyllum_chaunostachys TTATGAGTACGAATGAGATTTCTTTTTTTCTGTAAGGAAGAATAAAAAAACGACTCAAATCATAGTCTAATTCATGATTTTATGGATCCATTTGCCATTATATACATATACAGAAATTTAGAATCCTTTTTCTCGAGCCGTATGAGGAGAAAACCTCCCATACGTTTCGGGGGGGCATTGTTTATTTACATCTATTCCAAATTCAGAGAAACCCTGGAATTAAAAATGGGCAATCCTGAGCCAAATCTTTATTTTGAGAAAACAAGGGTTTATAAAACTAGAATAAAAAAAGGATAGGTGCAGAGACTCAATGGAAGCTGTTCTAACGAATGGAGTTGACTACGTTGTGTTGGTAGCTGGAATTCCTCTATC…
	Gulubia_costata ???????????????????????????????????????????????????????????????????????????????????????????????????????????????????????????????????????????????????????????????????????????????????????????????????????????????????????????????????????????????????????????????????????????????????????????????????????????????????????????????????????????????????????????????????????????????????????????????…
	Gulubia_macrospadix ???????????????????????????????????????????????????????????????????????????????????????????????????????????????????????????????????????????????????????????????????????????????????????????????????????????????????????????????????????????????????????????????????????????????????????????????????????????????????????????????????????????????????????????????????????????????????????????…
	Hedyscepe_canterburyana TTATGAGTACGAATGAGATTTCTTTTTTTCTGTAAGGAAGAATAAAAAAACGACTCAAATCATAGTCTAATTCATGATTTTATGGATCCATTTGCCATTATATACATATACAGAAATTTAGAATCCTTTTTCTCGAGCCGTATGAGGAGAAAACCTCCCATACGTTTCGGGGGGGCATTGTTTATTTACATCTATT???????????????????????????????????????????????????????????????????????????????????????????????????????????????????????????????????????????????????????????????????????????????????…
	Heterospathe_elata ????????????????????????????????????????????????????????????????????????????????????????????????????????????????????????????????????????????????????????????????????????????????????????????????????CCAAATTCAGAGAAACCCTGGAATTAAAAATGGGCAATCCTGAGCCAAATCTTTATTTTGAGAAAACAAGGGTTTATAAAACTAGAATAAAAAAAGGATAGGTGCAGAGACTCAATGGAAGCTGTTCTAACGAATGGAGTTGACTACGTTGTGTTGGTAGCTGGAATTCCTCTATCGAAATTAC…
	Heterospathe_longipes TTATGAGTACGAATGAGATTTCTTTTTTTCTGTAAGGAAGAATAAAAAAACGACTCAAATCATAGTCTAATTCATGATTTTATGGATCCATTTGCCATTATATACATATACAGAAATTTAGAATCCTTTTTCTCGAGCCGTATGAGGAGAAAACCTCCCATACGTTTCGGGGGGGCATTGTTTATTTACATCTATTCCAAATTCAGAGAAACCCTGGAATTAAAAATGGGCAATCCTGAGCCAAATCTTTATTTTGAGAAAACAAGGGTTTATAAAACTAGAATAAAAAAAGGATAGGTGCAGAGACTCAATGGAAGCTGTTCTAACGAATGGAGTTGACTACGTTGTGTTGGTAGCTGGAATTCCTCTATCGAAAT…
	Howea_forsteriana TTATGAGTACGAATGAGATTTCTTTTTTTCTGTAAGGAAGAATAAAAAAACGACTCAAATCATAGTCTAATTCATGATTTTATGGATCCATTTGCCATTATATACATATACAGAAATTTAGAATCCTTTTTCTCGAGCCGTATGAGGAGAAAACCTCCCATACGTTTCGGGGGGGCATTGTTTATTTACATCTATT?????????????????????????????????????????????????????????????????????????????????????????????????????????????????????????????????????????????????????????????????????????????????????????…
	Hydriastele_chaunostachys TTATGAGTACGAATGAGATTTCTTTTTTTCTGTAAGGAAGAATAAAAAAACGACTCAAATCATAGTCTAATTCATGATTTTATGGATCCATTTGCCATTATATACATATACAGAAATTTAGAATCCTTTTTCTCGAGCCGTATGAGGAGAAAACCTCCCATACGTTTCGGGGGGGCATTGTTTATTTACATCTATT?????????????????????????????????????????????????????????????????????????????????????????????????????????????????????????????????????????????????????????????????????????????????…
	Hydriastele_microspadix TTATGAGTACGAATGAGATTTCTTTTTTTCTGTAAGGAAGAATAAAAAAACGACTCAAATCATAGTCTAATTCATGATTTTATGGATCCATTTGCCATTATATACATATACAGAAATTTAGAATCCTTTTTCTCGAGCCGTATGAGGAGAAAACCTCCCATACGTTTCGGGGGGGCATTGTTTATTTACATCTATT???????????????????????????????????????????????????????????????????????????????????????????????????????????????????????????????????????????????????????????????????????????????????…
	Hyphaene_dichotoma TTATGAGTACGAATGAGATTTCTTTTTTTCTGTAAGGAAGAATAAAAAAACGACTCAAATCATAGTCTAATTCATGATTTTATGGATCCATTTGTCATTATATACATATACAGAAATTTAGAATCCTTTTTCTCGAGCCGTATGAGGAGAAAACCTCCCATACGTTTCGGGGGGGCATTGTTTATTTACATCTATT????????????????????????????????????????????????????????????????????????????????????????????????????????????????????????????????????????????????????????????????????????????????????????…
	Iguanura_wallichiana TTATGAGTACGAATGAGATTTCTTTTTTTCTGTAAGGAAGAATAAAAAAACGACTCAAATCATAGAGTAATTCATGATTTTATGGATCTATTTGCCATTATATACATATACAGAAATTTAGAATCCTTTTTCTCGAGCCGTATGAGGAGAAAACCTCCCATACGTTTCGGGGGGGCATTGTTTATTTACATCTATT??????????????????????????????????????????????????????????????????????????????????????????????????????????????????????????????????????????????????????????????????????????????????????…
	Kentiopsis_oliviformis TTATGAGTACGAATGAGATTTCTTTTTTTCTGTAAGGAAGAATAAAAAAACGACTCAAATCATAGTCTAATTCATGATTTTATGGATCCATTTGCCATTATATACATATACAGAAATTTAGAATCCTTTTTCTCGAGCCGTATGAGGAGAAAACCTCCCATACGTTTCGGGGGGGCATTGTTTATTTACATCTATTCCAAATTCAGAGAAACCCTGGAATTAAAAATGGGCAATCCTGAGCCAAATCTTTATTTTGAGAAAACAAGGGTTTATAAAACTAGAATAAAAAAAGGATAGGTGCAGAGACTCAATGGAAGCTGTTCTAACGAATGGAGTTGACTACGTTGTGTTGGTAGCTGGAATTCTTCTATCGAAA…
	Laccospadix_australasica TTATGAGTACGAATGAGATTTCTTTTTTTCTGTAAGGAAGAATAAAAAAACGACTCAAATCATAGTCTAATTCATGATTTTATGGATCCATTTGCCATTATATACATATACAGAAATTTAGAATCCTTTTTCTCGAGCCGTATGAGGAGAAAACCTCCCATACGTTTCGGGGGGGCATTGTTTATTTACATCTATTCCAAATTCAGAGAAACCCTGGAATTAAAAATGGGCAATCCTGAGCCAAATCTTTATTTTGAGAAAACAAGGGTTTATAAAACTAGAATAAAAAAAGGATAGGTGCAGAGACTCAATGGAAGCTGTTCTAACGAATGGAGTTGACTACGTTGTGTTGGTAGCTGGAATTCCTCTATCGA…
	Lemurophoenix_halleuxii TTATGAGTACGAATGAGATTTCTTTTTTTCTGTAAGGAAGAATAAAAAAACGACTCAAATCATAGTCTAATTCATGATTTTATGGATCCATTTGCCATTATATACATATACAGAAATTTAGAATCCTTTTTCTCGAGCCGTATGAGGAGAAAACCTCCCATACGTTTCGGGGGGGCATTGTTTATTTACATCTATT???????????????????????????????????????????????????????????????????????????????????????????????????????????????????????????????????????????????????????????????????????????????????…
	Linospadix_monostachya ????????????????????????????????????????????????????????????????????????????????????????????????????????????????????????????????????????????????????????????????????????????????????????????????????????????????????????????????????????????????????????????????????????????????????????????????????????????????????????????????????????????????????????????????????????????????????????…
	Loxococcus_rupicola TTATGAGTACGAATGAGATTTCTTTTTTTCTGTAAGGAAGAATAAAAAAACGACTCAAATCATAGTCTAATTCATGATTTTATGGATCTATTTGCCATTATATACATATACAGAAATTTAGAATCCTTTTTCTCGAGCCGTATGAGGAGAAAACCTCCCATACGTTTCGGGGGGGCATTGTTTATTTACATCTATTCCAAATTCAGAGAAACCCTGGAATTAAAAATGGGCAATCCTGAGCCAAATCTTTATTTTGAGAAAACAAGGGTTTATAAAACTAAAATAAAAAAAGGATAGGTGCAGAGACTCAATGGAAGCTGTTCTAACGAATGGAGTTGACTACGTTGTGTTGGTAGCTGGAATTCCTCTATCGAAATTA…
	Manjekia_maturbongsii TTATGAGTACGAATGAGATTTCTTTTTTTCTGTAAGGAAGAATAAAAAAACGACTCAAATCATAGTCTAATTCATGATTTTATGGATCCATTTGCCATTATATACATATACAGAAATTTAGAATCCTTTTTCTCGAGCCGTATGAGGAGAAAACCTCCCATACGTTTCGGGGGGGCATTGTTTATTTACATCTATT?????????????????????????????????????????????????????????????????????????????????????????????????????????????????????????????????????????????????????????????????????????????????????…
	Marojejya_insignis TTATGAGTACGAATGAGATTTCTTTTTTTCTGTAAGGAAGAATAAAAAAACGACTCAAATCATAGTCTAATTCATGATTTTATGGATCCATTTGCCATTATATACATATACAGAAATTTAGAATCCTTTTTCTCGAGCCGTATGAGGAGAAAACCTCCCATACGTTTCGGGGGGGCATTGTTTATTTACATCTATTCCAAATTCAGAGAAACCCTGGAATTAAAAATGGGCAATCCTGAGCCAAATCTTTATTTTGAGAAAACAAGGGTTTATAAAACTAGAAT-AAAAAAGGATAGGTGCAGAGACTCAATGGAAGCTGTTCTAACGAATGGAGTTGACTACGTTGTGTTGGTAGCTGGAATTCCTTTATCGAAATTAC…
	Nenga_pumila TTATGAGTACGAATGAGATTTCTTTTTTTCTGTAAGGAAGAATAAAAAAACGACTCAAATCATAGTCTAATTCATGATTTTATGGATCCATTTGCCATTATATACATATACAGAAATTTAGAATCCTTTTTCTCGAGCCGTATGAGGAGAAAACCTCCCATACGTTTCGGGGGGGCATTGTTTATTTACATCTATT??????????????????????????????????????????????????????????????????????????????????????????????????????????????????????????????????????????????????????????????????????????????????????????????…
	Neoveitchia_storckii TTATGAGTACGAATGAGATTTCTTTTTTTCTGTAAGGAAGAATAAAAAAACGACTCAAATCATAGTCTAATTCATGATTTTATGGATCCATTTGCCATTATATACATATACAGAAATTTAGAATCCTTTTTCTCGAGCCGTATGAGGAGAAAACCTCCCATACGTTTCGGGGGGGCATTGTTTATTTACATCTATTCCAAATTCAGAGAAACCCTGGAATTAAAAATGGGCAATCCTGAGCCAAATCTTTATTTTGAGAAAACAAGGGTTTATAAAACTAGAATAAAAAAAGGATAGGTGCAGAGACTCAATGGAAGCTGTTCTAACGAATGGAGTTGACTACGTTGTGTTGGTAGCTGGAATTCCTCTATCGAAATT…
	Nephrosperma_vanhoutteanum TTATGAGTACGAATGAGATTTCTTTTTTTCTGTAAGGAAGAATAAAAAAACGACTCAAATCATAGTCTAATTCATGATTTTATGGATCCATTTGCCATTATATACATATACAGAAATTTAGAATCCTTTTTCTCGAGCCGTATGAGGAGAAAACCTCCCATACGTTTCGGGGGGGCATTGTTTATTTACATCTATT????????????????????????????????????????????????????????????????????????????????????????????????????????????????????????????????????????????????????????????????????????????????…
	Normanbya_normanbyi TTATGAGTACGAATGAGATTTCTTTTTTTCTGTAAGGAAGAATAAAAAAACGACTCAAATCATAGTCTAATTCATGATTTTATGGATCCATTTGCCATTATATACATATACAGAAATTTAGAATCCTTTTTCTCGAGCCGTATGAGGAGAAAACCTCCCATACGTTTCGGGGGGGCATTGTTTATTTACATCTATT???????????????????????????????????????????????????????????????????????????????????????????????????????????????????????????????????????????????????????????????????????????????????????…
	Oncosperma_tigillarum TTATGAGGACGAATGAGATTTCTTTTTTTCTGTAAGGAAGAATAAAAAAACGACTCAAATCATAGTCTAATTCATGATTTTATGGATCCCTTTGCCCTTATATACATATACAGAAATTTAGAATCCTTTTTCTCGAGCCGTATGAGGAGAAAACCTCCCATACGTTTCGGGGGGGCCTTGTTTATTTACATCTATTCCAAATTCAGAGAAACCCTGGAATTAAAAATGGGCAATCCTGAGCCAAATCTTTATTTTGAGAAAACAAGGGTTTATAAAACTAGAATAAAAAAAGGATAGGTGCAGAGACTCAATGGAAGCTGTTCTAACGAATGGAGTTGACTACGTTGTGTTGGTAGCTGGAATTCCTCTATCGAAAT…
	Phoenicophorium_borsigianum TTATGAGTACGAATGAGATTTCTTTTTTTCTGTAAGGAAGAATAAAAAAACGACTCAAATCATAGTCTAATTCATGATTTTATGGATCCATTTGCCATTATATACATATACAGAAATTTAGAATCCTTTTTCTCGAGCCGTATGAGGAGAAAACCTCCCATACTTTTCGGGGGGGCATTGTTTATTTACATCTATTCCAAATTCAGAGAAACCCTGGAATTAAAAATGGGCAATCCTGAGCCAAATCTTTATTTTGAGAAAACAAGGGTTTATAAAACTAGAATAAAAAAAGGATAGGTGCAGAGACTCAATGGAAGCTGTTCTAACGAATGGAGTTGACTACGTTGTGTTGGTAGCTGGAATTCCTCTAT…
	Physokentia_rosea TTATGAGTACGAATGAGATTTCTTTTTTTCTGTAAGGAAGAATAAAAAAACGACTCAAATCATAGTCTAATTCATAATTTTATGGATCCATTTGCCATTATATACATATACAGAAATTTAGAATCCTTTTTCTCGAGCCGTATGAGGAGAAAACCTCCCATACGTTTCGGGGGGGCATTGTTTATTTACATCTATTCCAAATTCAGAGAAACCCTGGAATTAAAAATGGGCAATCCTGAGCCAAATCTTTATTTTGAGAAAACAAGGGTTTATAAAACTAGAATAAAAAAAGGATAGGTGCAGAGACTCAATGGAAGCTGTTCTAACGAATGGAGTTGACTACGTTGTGTTGGTAGCTGGAATTCCTCTATCGAAATTACA…
	Pinanga_coronata TTATGAGTACGAATGAGATTTCTTTTTTTCTGTAAGGAAGAATAAAAAAACGACTCAAATCATAGTCTAATTCATGATTTTATGGATCCATTTGCCATTATATACATATACAGAAATTTAGAATCCTTTTTCTCGAGCCGTATGAGGAGAAAACCTCCCATACGTTTCGGGGGGGCATTGTTTATTTACATCTATT??????????????????????????????????????????????????????????????????????????????????????????????????????????????????????????????????????????????????????????????????????????????????????????…
	Ponapea_ledermanniana TTATGAGTACGAATGAGATTTCTTTTTTTCTGTAAGGAAGAATAAAAAAACGACTCAAATCATAGTCTAATTCATGATTTTATGGATCCATTTGCCATTATATACATATACAGAAATTTAGAATCCTTTTTCTCGAGCCGTATGAGGAGAAAACCTCCCATACGTTTCGGGGGGGCATTGTTTATTTACATCTATTCCAAATTCAGAGAAACCCTGGAATTAAAAATGGGCAATCCTGAGCCAAATCTTTATTTTGAGAAAACAAGGGTTTATAAAACTAGAATAAAAAAAGGATAGGTGCAGAGACTCAATGGAAGCTGTTCTAACGAATGGAGTTGACTACGTTGTGTTGGTAGCTGGAATTCCTCTATCGAAAT…
	Ptychococcus_paradoxus TTATGAGTACGAATGAGGTTTCTTTTTTTCTGTAAGGAAGAATAAAAAAACGACTCAAATCATAGTCTAATTCATGATTTTATGGATCCATTTGCCATTATATACATATACAGAAATTTAGAATCCTTTTTCTCGAGCCGTATGAGGAGAAAACCTCCCATACGTTTCGGGGGGGCATTGTTTATTTACATCTATTCCAAATTCAGAGAAACCCTGGAATTAAAAATGGGCAATCCTGAGCCAAATCTTTATTTTGAGAAAACAAGGGTTTATAAAACTAGAATAAAAAAAGGATAGGTGCAGAGACTCAATGGAAGCTGTTCTAACGAATGGAGTTGACTACGTTGTGTTGGTAGCTGGAATTCCTCTATCGAAA…
	Ptychosperma_macarthurii TTATGAGTACGAATGAGATTTCTTTTTTTCTGTAAGGAAGAATAAAAAAACGACTCAAATCATAGTCTAATTCATGATTTTATGGATCCATTTGCCATTATATACATATACAGAAATTTAGAATCCTTTTTCTCGAGCCGTATGAGGAGAAAACCTCCCATACGTTTCGGGGGGGCATTGTTTATTTACATCTATTCCAAATTCAGAGAAACCCTGGAATTAAAAATGGGCAATCCTGAGCCAAATCTTTATTTTGAGAAAACAAGGGTTTATAAAACTAGAATAAAAAAAGGATAGGTGCAGAGACTCAATGGAAGCTGTTCTAACGAATGGAGTTGACTACGTTGTGTTGGTAGCTGGAATTCCTCTATCGA…
	Ptychosperma_micranthum ????????????????????????????????????????????????????????????????????????????????????????????????????????????????????????????????????????????????????????????????????????????????????????????????????CCAAATTCAGAGAAACCCTGGAATTAAAAATGGGCAATCCTGAGCCAAATCTTTATTTTGAGAAAACAAGGGTTTATAAAACTAGAATAAAAAAAGGATAGGTGCAGAGACTCAATGGAAGCTGTTCTAACGAATGGAGTTGACTACGTTGTGTTGGTAGCTGGAATTCCTCTATCGAA…
	Rhopaloblaste_augusta TTATGAGTACGAATGAGATTTCTTTTTTTCTGTAAGGAAGAATAAAAAAACGACTCAAATCATAGTCTAATTCATGATTTTATGGATCCATTTGCCATTATATACATATACAGAAATTTAGAATCCTTTTTCTCGAGCCGTATGAGGAGAAAACCTCCCATACGTTTCGGGGGGGCATTGTTTATTTACATCTATTCCAAATTCAGAGAAACCCTGGAATTAAAAATGGGCAATCCTGAGCCAAATCTTTATTTTGAGAAAACAAGGGTTTATAAAACTAGAATAAAAAAAGGATAGGTGCAGAGACTCAATGGAAGCTGTTCTAACGAATGGAGTTGACTACGTTGTGTTGGTAGCTGGAATTCCTCTATCGAAAT…
	Rhopalostylis_baueri TTATGAGTACGAATGAGATTTCTTTTTTTCTGTAAGGAAGAATAAAAAAACGACTCAAATCATAGTCTAATTCATGATTTTATGGATCCATTTGCCATTATATACATATACAGAAATTTAGAATCCTTTTTCTCGAGCCGTATGAGGAGAAAACCTCCCATACGTTTCGGGGGGGCATTGTTTATTTACATCTATTCCAAATTCAGAGAAACCCTGGAATTAAAAATGGGCAATCCTGAGCCAAATCTTTATTTTGAGAAAACAAGGGTTTATAAAACTAGAATAAAAAAAGGATAGGTGCAGAGACTCAATGGAAGCTGTTCTAACGAATGGAGTTGACTACGTTGTGTTGGTAGCTGGAATTCCTCTATCGAAATT…
	Roscheria_melanochaetes TTATGAGTACGAATGAGATTTCTTTTTTTCTGTAAGGAAGAATAAAAAAACGACTCAAATCATAGTCTAATTCATGATTTTATGGATCCATTTGCCATTATATACATATACAGAAATTTAGAATCCTTTTTCTCGAGCCGTATGAGGAGAAAACCTCCCATACGTTTCGGGGGGGCATTGTTTATTTACATCTATT???????????????????????????????????????????????????????????????????????????????????????????????????????????????????????????????????????????????????????????????????????????????????…
	Satakentia_liukiuensis TTATGAGTACGAATGAGATTTCTTTTTTTCTGTAAGGAAGAATAAAAAAACGACTCAAATCATAGTCTAATTCATGATTTTATGGATCCATTTGCCATTATATACATATACAGAAATTTAGAATCCTTTTTCTCGAGCCGTATGAGGAGAAAACCTCCCATACGTTTCGGGGGGGCATTGTTTATTTACATCTATTCCAAATTCAGAGAAACCCTGGAATTAAAAATGGGCAATCCTGAGCCAAATCTTTATTTTGAGAAAACAAGGGTTTATAAAACTAGAATAAAAAAAGGATAGGTGCAGAGACTCAATGGAAGCTGTTCTAACGAATGGAGTTGACTACGTTGTGTTGGTAGCTGGAATTCCTCTATCGAAA…
	Tectiphiala_ferox TTATGAGTACGAATGAGATTTCTTTTTTTCTGTAAGGAAGAATAAAAAAACGACTCAAATCATAGTCTAATTCATGATTTTATGGATCCATTTGCCATTATATACATATACAGAAATTTAGAATCCTTTTTCTCGAGCCGTATGAGGAGAAAACCTCCCATACGTTTCGGGGGGGCATTGTTTATTTACATCTATTCCAAATTCAGAGAAACCCTGGAATTAAAAATGGGCAATCCTGAGCCAAATCTTTATTTTGAGAAAACAAGGGTTTATAAAACTAGAATAAAAAAAGGATAGGTGCAGAGACTCAATGGAAGCTGTTCTAACGAATGGAGTTGACTACGTTGTGTTGGTAGCTGGAATTCCTCTATCGAAATTACA…
	Trachycarpus_takil TTATGAGTACGAATGAGATTTCTTTTTTTCTGTAAGGAAGAATAAAAAAACGACTCAAATCATAGTCTAATT????????????????????????????????????????????????????????????????????????????????????????????????????????????????????????????????????????????????????????????????????????????????????????????????????????????????????????????????????????????????????????????????????????????????????????????????????????????????????…
	Veitchia_arecina TTATGAGTACGAATGAGATTTCTTTTTTTCTGTAAGGAAGAATAAAAAAACGACTCAAATCATAGTCTAATTCATGATTTTATGGATCCATTTGCCATTATATACATATACAGAAATTTAGAATCCTTTTTCTCGAGCCGTATGAGGAGAAAACCTCCCATACGTTTCGGGGGGGCATTGTTTATTTACATCTATT??????????????????????????????????????????????????????????????????????????????????????????????????????????????????????????????????????????????????????????????????????????????????????????…
	Verschaffeltia_splendida ??????????????????????????????????????????????????????????????????????????????????????????????????????????????????????????????????????????????????????????????????????????????????????????????????????????????????????????????????????????????????????????????????????????????????????????????????????????????????????????????????????????????????????????????????????????????????????…
	Wodyetia_bifurcata TTATGAGTACGAATGAGATTTCTTTTTTTCTGTAAGGAAGAATAAAAAAACGACTCAAATCATAGTCTAATTCATGATTTTATGGATCCATTTGCCATTATATACATATACAGAAATTTAGAATCCTTTTTCTCGAGCCGTATGAGGAGAAAACCTCCCATACGTTTCGGGGGGGCATTGTTTATTTACATCTATTCCAAATTCAGAGAAACCCTGGAATTAAAAATGGGCAATCCTGAGCCAAATCTTTATTTTGAGAAAACAAGGGTTTATAAAACTAGAATAAAAAAAGGATAGGTGCAGAGACTCAATGGAAGCTGTTCTAACGAATGGAGTTGACTACGTTGTGTTGGTAGCTGGAATTCCTCTATCGAAATTAC…
	Acanthophoenix_rubra TTATTTAGATTTAGTCCCTTTAATTG
	Actinorhytis_calapparia TTATTTAGATTTAGTCCCTTTAATTG
	Adonidia_merrillii ??????????????????????????
	Alsmithia_longipes ??????????????????????????
	Archontophoenix_purpurea TTATTTAGATTTAGTCCCTTTAATTG
	Areca_vestiaria ??????????????????????????
	Arenga_pinnata ??????????????????????????
	Arenga_wightii ??????????????????????????
	Balaka_seemannii TTATTTAGATTTAGTCCCTTTAATTG
	Basselinia_velutina TTATTTAGATTTAGTCCCTTTAATTG
	Bentinckia_condapanna ??????????????????????????
	Bentinckia_nicobarica TTATTTAGATTTAGTCCCTTTAATTG
	Brassiophoenix_schumannii TTATTTAGATTTAGTCCCTTTAATTG
	Burretiokentia_vieillardii ??????????????????????????
	Carpentaria_acuminata TTATTTAGATTTAGTCCCTTTAATTG
	Carpoxylon_macrospermum TTATTTAGATTTAGTCCCTTTAATTG
	Chambeyronia_macrocarpa TTATTT????????????????????
	Clinosperma_bracteale TTATTTAGATTTAGTCCCTTTAATTG
	Clinostigma_savoryanum TTATTTAGATTTAGTCCCTTTAATTG
	Cyphokentia_macrostachya TTATTTAGATTTAGTCCCTTTAATTG
	Cyphophoenix_nucele TTATTTAGATTTAGTCCCTTTAATTG
	Cyphosperma_balansae TTATTTAGATTTAGTCCCTTTAATTG
	Cyrtostachys_renda ??????????????????????????
	Deckenia_nobilis ??????????????????????????
	Dictyosperma_album TTATTTAGATTTAGTCCCTTTAATTG
	Dransfieldia_micrantha TTATTTAGATTTAGTCCCTTTAATTG
	Drymophloeus_beguinii ??????????????????????????
	Dypsis_lutescens ??????????????????????????
	Gronophyllum_chaunostachys TTATTTAGATTTAGTCCCTTTAATTG
	Gulubia_costata ??????????????????????????
	Gulubia_macrospadix ??????????????????????????
	Hedyscepe_canterburyana ??????????????????????????
	Heterospathe_elata TTATTTAGATTTAGTCCCTTTAATTG
	Heterospathe_longipes TTATTTAGATTTAGTCCCTTTAATTG
	Howea_forsteriana ??????????????????????????
	Hydriastele_chaunostachys ??????????????????????????
	Hydriastele_microspadix ??????????????????????????
	Hyphaene_dichotoma ??????????????????????????
	Iguanura_wallichiana ??????????????????????????
	Kentiopsis_oliviformis TTATTTAGATTTAGTCCCTTTAATTG
	Laccospadix_australasica TTATTTAGATTTAGTGCCTTTAATTG
	Lemurophoenix_halleuxii ??????????????????????????
	Linospadix_monostachya TTATTTAGATTTAGTGCCTTTAATTG
	Loxococcus_rupicola TTATTTAGATTTAGTCCCTTTAATTG
	Manjekia_maturbongsii ??????????????????????????
	Marojejya_insignis TTATTTAGATTTAGTCCCTTTAATTG
	Nenga_pumila ??????????????????????????
	Neoveitchia_storckii TTATTTAGATTTAGTCCCTTTAATTG
	Nephrosperma_vanhoutteanum ??????????????????????????
	Normanbya_normanbyi ??????????????????????????
	Oncosperma_tigillarum TTATTTAGATTTAGTCCCCTTAATTG
	Phoenicophorium_borsigianum TTATTTAGATTTAGTCCCTTTAATTG
	Physokentia_rosea TTATTTAGATTTAGTCCCTTTAATTG
	Pinanga_coronata ??????????????????????????
	Ponapea_ledermanniana TTATTTAGATTTAGGCCCCTTAATTG
	Ptychococcus_paradoxus TTATTTAGATTTAGTCCCTTTAATTG
	Ptychosperma_macarthurii TTATTTAGATTTAGTCCCCTTAATTG
	Ptychosperma_micranthum TTATTTAGATTTAGTCCCTTTAATTG
	Rhopaloblaste_augusta TTATTTAGATTTAGTCCCTTTAATTG
	Rhopalostylis_baueri TTATTTAGATTTAGTCCCTTTAATTG
	Roscheria_melanochaetes ??????????????????????????
	Satakentia_liukiuensis TTATTTAGATTTAGTCCCTTTAATTG
	Tectiphiala_ferox TTATTTAGATTTAGTCCCCTTAATTG
	Trachycarpus_takil ??????????????????????????
	Veitchia_arecina ??????????????????????????
	Verschaffeltia_splendida ??????????????????????????
	Wodyetia_bifurcata TTATTTAGATTTAGTCCCTTTAATTG
;
END;
